# Supplementary material for: Establishment and Characterization of a Sclerosing Spindle Cell Rhabdomyosarcoma Cell Line with a Complex Genomic Profile
Source: Cells. 2020 Dec 11;9(12):2668. doi: 10.3390/cells9122668 (PMC7763666; doi:10.3390/cells9122668)
Supplement: Supplementary file 1 [file cells-09-02668-s001.zip]

Archive with 2 entries (2 files):
- Supplementary Figures with caption.docx
- Supplementary Table S1 ArrayCGH_probe based.xlsx
