# Supplementary material for: Establishment and Characterization of a Sclerosing Spindle Cell Rhabdomyosarcoma Cell Line with a Complex Genomic Profile
Source: Cells. 2020 Dec 11;9(12):2668. doi: 10.3390/cells9122668 (PMC7763666; doi:10.3390/cells9122668)
Supplement: Supplementary file 1 [file cells-09-02668-s001.zip › Supplementary Table S1 ArrayCGH_probe based.xlsx]

## Sheet: Supplementary Table S1
Microarray no. 251469369017
Aberration no.	Cytoband	Chromosome	Probe name	Start	Stop	Description	Logratio	Amplification	Deletion
AberrationNo	CytoBand	ChrName	ProbeName	Start	Stop	Description	Logratio	Amplification	Deletion
1.1	p36.33	chr1	A_16_P00000060	886543	886598	Unknown	-3.57732		-0.46483
1.2	p36.33	chr1	A_16_P15001594	892726	892785	Homo sapiens, clone IMAGE:4899575, mRNA.	-0.139561		-0.46483
1.3	p36.33	chr1	A_16_P00000082	897646	897692	Unknown	-0.154308		-0.46483
1.4	p36.33	chr1	A_16_P00000090	903295	903344	Homo sapiens sterile alpha motif domain containing 11 (SAMD11), mRNA.	-0.0743595		-0.46483
1.5	p36.33	chr1	A_16_P00000099	907406	907465	Homo sapiens sterile alpha motif domain containing 11 (SAMD11), mRNA.	-2.24021		-0.46483
1.6	p36.33	chr1	A_16_P15001666	912799	912843	Homo sapiens sterile alpha motif domain containing 11 (SAMD11), mRNA.	0.160238		-0.46483
1.7	p36.33	chr1	A_16_P00000112	915971	916015	Homo sapiens sterile alpha motif domain containing 11 (SAMD11), mRNA.	-1.60562		-0.46483
1.8	p36.33	chr1	A_16_P00000114	919074	919130	Homo sapiens sterile alpha motif domain containing 11 (SAMD11), mRNA.	0.12233		-0.46483
1.9	p36.33	chr1	A_16_P00000127	925445	925504	Homo sapiens nucleolar complex associated 2 homolog (S. cerevisiae) (NOC2L), mRNA.	-0.172184		-0.46483
1.1	p36.33	chr1	A_16_P00000136	931088	931147	Homo sapiens nucleolar complex associated 2 homolog (S. cerevisiae) (NOC2L), mRNA.	0.500088		-0.46483
1.11	p36.33	chr1	A_16_P00000140	934659	934703	Homo sapiens nucleolar complex associated 2 homolog (S. cerevisiae) (NOC2L), mRNA.	-0.374129		-0.46483
1.12	p36.33	chr1	A_16_P15001756	939315	939363	Homo sapiens kelch-like 17 (Drosophila) (KLHL17), mRNA.	-2.70072		-0.46483
1.13	p36.33	chr1	A_16_P15001775	944619	944672	Homo sapiens pleckstrin homology domain containing, family N member 1 (PLEKHN1), mRNA.	-2.59268		-0.46483
1.14	p36.33	chr1	A_16_P00000173	950081	950128	Homo sapiens pleckstrin homology domain containing, family N member 1 (PLEKHN1), mRNA.	0.483083		-0.46483
1.15	p36.33	chr1	A_16_P00000179	953698	953750	Homo sapiens mRNA; cDNA DKFZp686M11224 (from clone DKFZp686M11224).	-0.945222		-0.46483
1.16	p36.33	chr1	A_16_P15001830	964730	964780	Homo sapiens mRNA; cDNA DKFZp686M11224 (from clone DKFZp686M11224).	0.0434627		-0.46483
1.17	p36.33	chr1	A_16_P00000195	971551	971610	Homo sapiens mRNA; cDNA DKFZp686M11224 (from clone DKFZp686M11224).	-1.63728		-0.46483
1.18	p36.33	chr1	A_16_P00000200	976483	976539	Homo sapiens mRNA; cDNA DKFZp686M11224 (from clone DKFZp686M11224).	-0.752332		-0.46483
1.19	p36.33	chr1	A_16_P00000206	980650	980695	Homo sapiens mRNA; cDNA DKFZp686M11224 (from clone DKFZp686M11224).	-2.1888		-0.46483
1.2	p36.33	chr1	A_16_P15001882	984760	984813	Homo sapiens mRNA; cDNA DKFZp686M11224 (from clone DKFZp686M11224).	-0.720652		-0.46483
1.21	p36.33	chr1	A_16_P15001886	988528	988586	Unknown	0.28591		-0.46483
1.22	p36.33	chr1	A_16_P15001906	997541	997585	Homo sapiens agrin (AGRN), mRNA.	-0.103834		-0.46483
1.23	p36.33	chr1	A_16_P00000237	1004764	1004819	Homo sapiens agrin (AGRN), mRNA.	-2.03948		-0.46483
1.24	p36.33	chr1	A_16_P15001967	1014908	1014967	Homo sapiens agrin (AGRN), mRNA.	0.101389		-0.46483
1.25	p36.33	chr1	A_16_P15002009	1026414	1026458	Homo sapiens agrin (AGRN), mRNA.	-0.951914		-0.46483
1.26	p36.33	chr1	A_16_P00000289	1032694	1032753	Unknown	-0.0507855		-0.46483
1.27	p36.33	chr1	A_16_P00000311	1048209	1048260	Unknown	-0.594564		-0.46483
1.28	p36.33	chr1	A_14_P114030	1059676	1059720	Homo sapiens chromosome 1 open reading frame 159 (C1orf159), mRNA.	-0.951152		-0.46483
1.29	p36.33	chr1	A_16_P15002151	1068622	1068681	Homo sapiens chromosome 1 open reading frame 159 (C1orf159), mRNA.	-0.324317		-0.46483
1.3	p36.33	chr1	A_16_P15002157	1080436	1080493	Homo sapiens chromosome 1 open reading frame 159 (C1orf159), mRNA.	-0.00189241		-0.46483
1.31	p36.33	chr1	A_14_P139527	1089934	1089993	Homo sapiens chromosome 1 open reading frame 159 (C1orf159), mRNA.	-0.576281		-0.46483
1.32	p36.33	chr1	A_16_P00000376	1105046	1105105	Unknown	0.299066		-0.46483
1.33	p36.33	chr1	A_16_P15002253	1116011	1116057	Homo sapiens cDNA clone IMAGE:5216367.	0.240699		-0.46483
1.34	p36.33	chr1	A_16_P15002268	1120647	1120691	Unknown	-0.705331		-0.46483
1.35	p36.33	chr1	A_16_P00000405	1125618	1125662	Unknown	-1.2632		-0.46483
1.36	p36.33	chr1	A_16_P15002296	1129246	1129305	Unknown	0.0264226		-0.46483
1.37	p36.33	chr1	A_16_P00000422	1137202	1137249	Unknown	-0.729962		-0.46483
1.38	p36.33	chr1	A_14_P118340	1139597	1139656	Unknown	-1.34357		-0.46483
1.39	p36.33	chr1	A_16_P00000434	1142438	1142485	Unknown	-0.673333		-0.46483
1.4	p36.33	chr1	A_16_P00000440	1145580	1145639	Unknown	-0.0992983		-0.46483
1.41	p36.33	chr1	A_16_P35002575	1149781	1149840	Homo sapiens cDNA FLJ46328 fis, clone TESTI4044291.	-1.124		-0.46483
1.42	p36.33	chr1	A_16_P15002388	1157150	1157196	Homo sapiens tubulin tyrosine ligase-like family, member 10 (TTLL10), mRNA.	0.0341738		-0.46483
1.43	p36.33	chr1	A_14_P106890	1160693	1160740	Homo sapiens tubulin tyrosine ligase-like family, member 10 (TTLL10), mRNA.	0.244663		-0.46483
1.44	p36.33	chr1	A_16_P15002402	1161026	1161070	Homo sapiens tubulin tyrosine ligase-like family, member 10 (TTLL10), mRNA.	-0.205879		-0.46483
1.45	p36.33	chr1	A_16_P15002406	1171798	1171842	Homo sapiens tubulin tyrosine ligase-like family, member 10, mRNA (cDNA clone IMAGE:5203996).	-0.525813		-0.46483
1.46	p36.33	chr1	A_16_P15002418	1175190	1175242	Unknown	-2.20261		-0.46483
1.47	p36.33	chr1	A_16_P00000483	1182911	1182955	Unknown	0.446901		-0.46483
1.48	p36.33	chr1	A_16_P00000486	1185832	1185883	Unknown	-1.01445		-0.46483
1.49	p36.33	chr1	A_14_P122641	1192357	1192416	Homo sapiens stromal cell derived factor 4 (SDF4), mRNA.	-1.23662		-0.46483
1.5	p36.33	chr1	A_16_P35002760	1201344	1201388	Homo sapiens stromal cell derived factor 4 (SDF4), mRNA.	-0.209882		-0.46483
1.51	p36.33	chr1	A_14_P107170	1206074	1206119	Homo sapiens stromal cell derived factor 4 (SDF4), mRNA.	-0.168889		-0.46483
1.52	p36.33	chr1	A_16_P15002534	1210241	1210300	Homo sapiens UDP-Gal:betaGal beta 1,3-galactosyltransferase polypeptide 6 (B3GALT6), mRNA.	0.106161		-0.46483
1.53	p36.33	chr1	A_16_P00000539	1215756	1215800	Unknown	-0.497326		-0.46483
1.54	p36.33	chr1	A_16_P35002848	1223351	1223395	Unknown	0.316392		-0.46483
1.55	p36.33	chr1	A_14_P100766	1229283	1229342	Homo sapiens ubiquitin-conjugating enzyme E2, J2 (UBC6 homolog, yeast) (UBE2J2), transcript variant 2, mRNA.	-2.71422		-0.46483
1.56	p36.33	chr1	A_16_P00000572	1238285	1238344	Homo sapiens ubiquitin-conjugating enzyme E2, J2 (UBC6 homolog, yeast) (UBE2J2), transcript variant 2, mRNA.	-0.364111		-0.46483
1.57	p36.33	chr1	A_16_P00000587	1246807	1246861	Homo sapiens ubiquitin-conjugating enzyme E2, J2 (UBC6 homolog, yeast) (UBE2J2), transcript variant 2, mRNA.	0.615385		-0.46483
1.58	p36.33	chr1	A_16_P15002665	1250923	1250967	Unknown	-1.23552		-0.46483
1.59	p36.33	chr1	A_14_P118104	1257907	1257955	Homo sapiens sodium channel, nonvoltage-gated 1, delta (SCNN1D), mRNA.	-0.970981		-0.46483
1.6	p36.33	chr1	A_16_P00000608	1262987	1263031	Homo sapiens sodium channel, nonvoltage-gated 1, delta (SCNN1D), mRNA.	-0.648324		-0.46483
1.61	p36.33	chr1	A_16_P00000610	1266212	1266256	Homo sapiens sodium channel, nonvoltage-gated 1, delta (SCNN1D), mRNA.	-0.663655		-0.46483
1.62	p36.33	chr1	A_16_P00000619	1271190	1271237	Homo sapiens centaurin, beta 5 (CENTB5), mRNA.	-1.79182		-0.46483
1.63	p36.33	chr1	A_14_P117253	1275949	1275994	Homo sapiens centaurin, beta 5 (CENTB5), mRNA.	0.134018		-0.46483
1.64	p36.33	chr1	A_16_P00000643	1281722	1281766	Homo sapiens centaurin, beta 5, mRNA (cDNA clone MGC:57293 IMAGE:4819254), complete cds.	-1.19532		-0.46483
1.65	p36.33	chr1	A_14_P129407	1285365	1285409	Homo sapiens pseudouridylate synthase-like 1 (PUSL1), mRNA.	-0.0329405		-0.46483
1.66	p36.33	chr1	A_14_P200001	1286916	1286963	Homo sapiens pseudouridylate synthase-like 1 (PUSL1), mRNA.	-0.16863		-0.46483
1.67	p36.33	chr1	A_14_P103811	1289083	1289130	Homo sapiens cleavage and polyadenylation specific factor 3-like (CPSF3L), transcript variant 1, mRNA.	-1.65996		-0.46483
1.68	p36.33	chr1	A_16_P00000661	1292731	1292790	Homo sapiens cleavage and polyadenylation specific factor 3-like (CPSF3L), transcript variant 1, mRNA.	0.0150393		-0.46483
1.69	p36.33	chr1	A_16_P15002793	1295466	1295513	Homo sapiens cleavage and polyadenylation specific factor 3-like (CPSF3L), transcript variant 1, mRNA.	-0.809543		-0.46483
1.7	p36.33	chr1	A_14_P119666	1299091	1299136	Homo sapiens cleavage and polyadenylation specific factor 3-like (CPSF3L), transcript variant 1, mRNA.	-0.968937		-0.46483
1.71	p36.33	chr1	A_16_P15002830	1306218	1306262	Unknown	-0.0351517		-0.46483
1.72	p36.33	chr1	A_16_P35003254	1324191	1324237	Homo sapiens dishevelled, dsh homolog 1 (Drosophila) (DVL1), transcript variant 2, mRNA.	-1.83709		-0.46483
1.73	p36.33	chr1	A_16_P00000669	1330569	1330613	Homo sapiens matrix-remodelling associated 8 (MXRA8), mRNA.	-0.904997		-0.46483
1.74	p36.33	chr1	A_16_P35003440	1441599	1441643	Homo sapiens cDNA clone IMAGE:5441587.	-0.798739		-0.46483
1.75	p36.33	chr1	A_16_P00000673	1447103	1447147	Unknown	-1.78763		-0.46483
1.76	p36.33	chr1	A_16_P15003246	1530951	1530995	Homo sapiens TOB3 mRNA, complete cds.	-0.194244		-0.46483
1.77	p36.33	chr1	A_14_P121179	1536308	1536363	Homo sapiens ATPase family, AAA domain containing 3A (ATAD3A), mRNA.	-0.511491		-0.46483
1.78	p36.33	chr1	A_16_P00000681	1543406	1543450	Homo sapiens ATPase family, AAA domain containing 3A (ATAD3A), mRNA.	-0.706313		-0.46483
1.79	p36.33	chr1	A_16_P00001060	1986269	1986328	Homo sapiens gamma-aminobutyric acid (GABA) A receptor, delta (GABRD), mRNA.	-4.83022		-4.35524
1.8	p36.33	chr1	A_16_P15004237	1990927	1990984	Homo sapiens gamma-aminobutyric acid (GABA) A receptor, delta (GABRD), mRNA.	-3.88641		-4.35524
1.81	p36.33	chr1	A_16_P15004258	1997657	1997716	Unknown	-0.371462		-0.46483
1.82	p36.33	chr1	A_16_P15004272	2002987	2003046	Unknown	0.046405		-0.46483
1.83	p36.33	chr1	A_16_P00001098	2010066	2010125	Unknown	-1.4302		-0.46483
1.84	p36.33	chr1	A_16_P00001120	2021117	2021176	Homo sapiens protein kinase C, zeta (PRKCZ), transcript variant 1, mRNA.	-0.210729		-0.46483
1.85	p36.33	chr1	A_16_P00001140	2035698	2035753	Homo sapiens protein kinase C, zeta (PRKCZ), transcript variant 1, mRNA.	0.304234		-0.46483
1.86	p36.33	chr1	A_16_P00001153	2045581	2045640	Homo sapiens protein kinase C, zeta (PRKCZ), transcript variant 1, mRNA.	-1.62676		-0.46483
1.87	p36.33	chr1	A_16_P35004973	2054513	2054572	Homo sapiens protein kinase C, zeta (PRKCZ), transcript variant 1, mRNA.	0.13038		-0.46483
1.88	p36.33	chr1	A_16_P15004447	2064425	2064484	Homo sapiens protein kinase C, zeta (PRKCZ), transcript variant 1, mRNA.	-1.55603		-0.46483
1.89	p36.33	chr1	A_14_P131252	2075815	2075874	Homo sapiens protein kinase C, zeta (PRKCZ), transcript variant 1, mRNA.	0.171918		-0.46483
1.9	p36.33	chr1	A_16_P00001211	2083728	2083784	Homo sapiens protein kinase C, zeta (PRKCZ), transcript variant 1, mRNA.	0.103148		-0.46483
1.91	p36.33	chr1	A_16_P00001293	2133998	2134057	Homo sapiens protein kinase C, zeta (PRKCZ), transcript variant 1, mRNA.	-0.176109		-0.46483
1.92	p36.33	chr1	A_16_P00001302	2140576	2140635	Homo sapiens protein kinase C, zeta (PRKCZ), transcript variant 1, mRNA.	-0.462681		-0.46483
1.93	p36.33	chr1	A_14_P111876	2145395	2145454	Homo sapiens protein kinase C, zeta (PRKCZ), transcript variant 1, mRNA.	-1.26274		-0.46483
1.94	p36.33	chr1	A_14_P112019	2153093	2153141	Homo sapiens chromosome 1 open reading frame 86 (C1orf86), mRNA.	1.25285		-0.46483
1.95	p36.33	chr1	A_16_P00001336	2161777	2161836	Homo sapiens cDNA FLJ46112 fis, clone TESTI2035962.	-0.19624		-0.46483
1.96	p36.33	chr1	A_16_P00001341	2165653	2165703	Homo sapiens cDNA FLJ46112 fis, clone TESTI2035962.	-1.88565		-0.46483
1.97	p36.33	chr1	A_14_P136313	2176275	2176320	Homo sapiens cDNA FLJ44922 fis, clone BRAMY3011865.	-2.69277		-0.46483
1.98	p36.33	chr1	A_16_P15004780	2182188	2182247	Unknown	-0.519723		-0.46483
1.99	p36.33	chr1	A_16_P15004785	2187723	2187782	Unknown	0.298266		-0.46483
1.1	p36.33	chr1	A_16_P00001374	2194298	2194357	Homo sapiens v-ski sarcoma viral oncogene homolog (avian) (SKI), mRNA.	0.503203		-0.46483
1.101	p36.33	chr1	A_14_P109003	2206409	2206468	Homo sapiens v-ski sarcoma viral oncogene homolog (avian) (SKI), mRNA.	-0.0117312		-0.46483
1.102	p36.32	chr1	A_16_P00001726	2409400	2409459	Homo sapiens mRNA for FLJ00417 protein.	-3.54145		-1.41813
1.103	p36.32	chr1	A_16_P00001749	2419620	2419679	Homo sapiens mRNA for FLJ00417 protein.	-0.1162		-1.41813
1.104	p36.32	chr1	A_16_P00001761	2426558	2426617	Homo sapiens mRNA for FLJ00417 protein.	-1.39352		-1.41813
1.105	p36.32	chr1	A_16_P15005566	2436528	2436580	Homo sapiens mRNA for FLJ00417 protein.	-0.939054		-1.41813
1.106	p36.32	chr1	A_14_P137749	2445561	2445617	Homo sapiens phospholipase C, eta 2 (PLCH2), mRNA.	-3.3931		-1.41813
1.107	p36.32	chr1	A_16_P00001814	2452165	2452224	Homo sapiens phospholipase C, eta 2 (PLCH2), mRNA.	-0.0681174		-1.41813
1.108	p36.32	chr1	A_16_P00001827	2458132	2458189	Homo sapiens phospholipase C, eta 2 (PLCH2), mRNA.	-1.73512		-1.41813
1.109	p36.32	chr1	A_16_P00001836	2464222	2464270	Homo sapiens phospholipase C, eta 2 (PLCH2), mRNA.	-2.44643		-1.41813
1.11	p36.32	chr1	A_14_P116207	2469093	2469152	Homo sapiens phospholipase C, eta 2 (PLCH2), mRNA.	-1.26846		-1.41813
1.111	p36.32	chr1	A_16_P00001853	2472354	2472413	Homo sapiens pantothenate kinase 4 (PANK4), mRNA.	-0.013303		-0.46483
1.112	p36.32	chr1	A_16_P00001865	2477597	2477643	Homo sapiens pantothenate kinase 4 (PANK4), mRNA.	-1.60411		-0.46483
1.113	p36.32	chr1	A_16_P00001872	2481927	2481986	Homo sapiens pantothenate kinase 4 (PANK4), mRNA.	-0.835627		-0.46483
1.114	p36.32	chr1	A_14_P132328	2488099	2488158	Homo sapiens pantothenate kinase 4 (PANK4), mRNA.	0.0809537		-0.46483
1.115	p36.32	chr1	A_16_P15005775	2494432	2494476	Unknown	-0.503795		-0.46483
1.116	p36.32	chr1	A_16_P00001904	2499819	2499878	Unknown	-0.219738		-0.46483
1.117	p36.32	chr1	A_16_P35006495	2509361	2509405	Unknown	-1.31356		-0.46483
1.118	p36.32	chr1	A_16_P00001928	2517795	2517839	Homo sapiens mRNA; cDNA DKFZp762D186 (from clone DKFZp762D186).	-0.877818		-0.46483
1.119	p36.32	chr1	A_16_P00002003	2580342	2580401	Homo sapiens membrane metallo-endopeptidase-like 1 (MMEL1), mRNA.	-0.271819		-0.46483
1.12	p36.32	chr1	A_16_P00002011	2591016	2591075	Homo sapiens membrane metallo-endopeptidase-like 1 (MMEL1), mRNA.	0.00597646		-0.46483
1.121	p36.32	chr1	A_16_P00002022	2599935	2599994	Homo sapiens cDNA FLJ39065 fis, clone NT2RP7014721.	0.315317		-0.46483
1.122	p36.32	chr1	A_16_P00002045	2614922	2614970	Unknown	-0.588004		-0.46483
1.123	p36.32	chr1	A_16_P35007009	2664285	2664329	Unknown	-0.00866273		-0.46483
1.124	p36.32	chr1	A_16_P35007013	2665530	2665574	Unknown	0.0146886		-0.46483
1.125	p36.32	chr1	A_16_P00002053	2717889	2717941	Unknown	-0.824037		-0.46483
1.126	p36.32	chr1	A_16_P00002064	2727853	2727912	Unknown	-1.59225		-0.46483
1.127	p36.32	chr1	A_16_P00002070	2735543	2735602	Unknown	0.392736		-0.46483
1.128	p36.32	chr1	A_16_P00002078	2742682	2742741	Unknown	-0.0443823		-0.46483
1.129	p36.32	chr1	A_16_P15006398	2751702	2751761	Unknown	-0.147712		-0.46483
1.13	p36.32	chr1	A_16_P15006444	2769325	2769384	Unknown	-2.92703		-0.46483
1.131	p36.32	chr1	A_16_P15006474	2784482	2784541	Unknown	-0.00387608		-0.46483
1.132	p36.32	chr1	A_16_P15006504	2794865	2794924	Unknown	-0.927453		-0.46483
1.133	p36.32	chr1	A_16_P00002165	2803666	2803722	Unknown	-1.59882		-0.46483
1.134	p36.32	chr1	A_16_P15006575	2814971	2815030	Unknown	-2.99124		-0.46483
1.135	p36.32	chr1	A_16_P00002220	2832087	2832146	Unknown	-0.989539		-0.46483
1.136	p36.32	chr1	A_16_P00002263	2856899	2856958	Unknown	-0.14463		-0.46483
1.137	p36.32	chr1	A_14_P118408	2880675	2880734	Unknown	0.255679		-0.46483
1.138	p36.32	chr1	A_16_P15006850	2903052	2903111	Unknown	-0.248794		-0.46483
1.139	p36.32	chr1	A_16_P15006889	2915785	2915844	Unknown	-0.116627		-0.46483
1.14	p36.32	chr1	A_16_P15006922	2926305	2926364	Unknown	-0.162106		-0.46483
1.141	p36.32	chr1	A_16_P35007649	2939235	2939294	Unknown	-0.528762		-0.46483
1.142	p36.32	chr1	A_16_P15006962	2945914	2945973	Unknown	0.0875243		-0.46483
1.143	p36.32	chr1	A_16_P00002415	2955843	2955894	Unknown	-0.888075		-0.46483
1.144	p36.32	chr1	A_14_P122615	2961144	2961190	Unknown	-1.02055		-0.46483
1.145	p36.32	chr1	A_16_P00002431	2965426	2965485	Unknown	-0.375152		-0.46483
1.146	p36.32	chr1	A_16_P00002441	2971067	2971126	Unknown	-0.23139		-0.46483
1.147	p36.32	chr1	A_16_P00002448	2975474	2975533	Unknown	-2.21467		-0.46483
1.148	p36.32	chr1	A_16_P00002459	2980340	2980399	Unknown	-0.197453		-0.46483
1.149	p36.32	chr1	A_16_P00002583	3048111	3048170	Homo sapiens PR domain containing 16 (PRDM16), transcript variant 1, mRNA.	0.0334446		-0.46483
1.15	p36.32	chr1	A_16_P00002593	3053593	3053652	Homo sapiens PR domain containing 16 (PRDM16), transcript variant 1, mRNA.	-1.14482		-0.46483
1.151	p36.32	chr1	A_16_P15007326	3062436	3062494	Homo sapiens PR domain containing 16 (PRDM16), transcript variant 1, mRNA.	-0.65087		-0.46483
1.152	p36.32	chr1	A_14_P119663	3068051	3068110	Homo sapiens PR domain containing 16 (PRDM16), transcript variant 1, mRNA.	-2.08685		-0.46483
1.153	p36.32	chr1	A_16_P00002649	3079922	3079981	Homo sapiens PR domain containing 16 (PRDM16), transcript variant 1, mRNA.	-2.49288		-0.46483
1.154	p36.32	chr1	A_16_P15007411	3086986	3087039	Homo sapiens PR domain containing 16 (PRDM16), transcript variant 1, mRNA.	0.0736162		-0.46483
1.155	p36.32	chr1	A_16_P15007436	3093607	3093666	Homo sapiens PR domain containing 16 (PRDM16), transcript variant 1, mRNA.	0.0345547		-0.46483
1.156	p36.32	chr1	A_16_P35008202	3103992	3104051	Homo sapiens PR domain containing 16 (PRDM16), transcript variant 1, mRNA.	-0.770436		-0.46483
1.157	p36.32	chr1	A_16_P00002723	3119654	3119709	Homo sapiens PR domain containing 16 (PRDM16), transcript variant 1, mRNA.	-0.46442		-0.46483
1.158	p36.32	chr1	A_14_P136140	3125822	3125875	Homo sapiens PR domain containing 16 (PRDM16), transcript variant 1, mRNA.	0.0137164		-0.46483
1.159	p36.32	chr1	A_16_P15007577	3135062	3135121	Homo sapiens PR domain containing 16 (PRDM16), transcript variant 1, mRNA.	-0.591545		-0.46483
1.16	p36.32	chr1	A_16_P00002775	3144076	3144135	Homo sapiens PR domain containing 16 (PRDM16), transcript variant 1, mRNA.	-1.61118		-0.46483
1.161	p36.32	chr1	A_16_P15007634	3149648	3149707	Homo sapiens PR domain containing 16 (PRDM16), transcript variant 1, mRNA.	-0.755406		-0.46483
1.162	p36.32	chr1	A_16_P00002805	3157982	3158041	Homo sapiens PR domain containing 16 (PRDM16), transcript variant 1, mRNA.	-0.0413895		-0.46483
1.163	p36.32	chr1	A_16_P35008426	3166706	3166765	Homo sapiens PR domain containing 16 (PRDM16), transcript variant 1, mRNA.	-0.160869		-0.46483
1.164	p36.32	chr1	A_16_P15007723	3172770	3172829	Homo sapiens PR domain containing 16 (PRDM16), transcript variant 1, mRNA.	0.0449901		-0.46483
1.165	p36.32	chr1	A_14_P117061	3184180	3184239	Homo sapiens PR domain containing 16 (PRDM16), transcript variant 1, mRNA.	0.0325785		-0.46483
1.166	p36.32	chr1	A_16_P00002876	3190742	3190801	Homo sapiens PR domain containing 16 (PRDM16), transcript variant 1, mRNA.	-2.57063		-0.46483
1.167	p36.32	chr1	A_16_P00002891	3201019	3201078	Homo sapiens PR domain containing 16 (PRDM16), transcript variant 1, mRNA.	-0.041029		-0.46483
1.168	p36.32	chr1	A_16_P00002917	3214019	3214078	Homo sapiens PR domain containing 16 (PRDM16), transcript variant 1, mRNA.	0.119839		-0.46483
1.169	p36.32	chr1	A_16_P15007875	3219783	3219842	Homo sapiens PR domain containing 16 (PRDM16), transcript variant 1, mRNA.	0.165018		-0.46483
1.17	p36.32	chr1	A_16_P00002943	3225927	3225985	Homo sapiens PR domain containing 16 (PRDM16), transcript variant 1, mRNA.	-1.13224		-0.46483
1.171	p36.32	chr1	A_16_P00002980	3247358	3247416	Homo sapiens PR domain containing 16 (PRDM16), transcript variant 1, mRNA.	0.0320434		-0.46483
1.172	p36.32	chr1	A_16_P00003007	3259057	3259116	Homo sapiens PR domain containing 16 (PRDM16), transcript variant 1, mRNA.	0.0596949		-0.46483
1.173	p36.32	chr1	A_14_P132285	3266829	3266888	Homo sapiens PR domain containing 16 (PRDM16), transcript variant 1, mRNA.	-0.327457		-0.46483
1.174	p36.32	chr1	A_16_P00003041	3275364	3275423	Homo sapiens PR domain containing 16 (PRDM16), transcript variant 1, mRNA.	-1.90116		-0.46483
1.175	p36.32	chr1	A_16_P00003056	3285889	3285947	Homo sapiens PR domain containing 16 (PRDM16), transcript variant 1, mRNA.	0.558107		-0.46483
1.176	p36.32	chr1	A_16_P00003075	3293777	3293836	Homo sapiens PR domain containing 16 (PRDM16), transcript variant 1, mRNA.	-0.234197		-0.46483
1.177	p36.32	chr1	A_16_P00003089	3299378	3299437	Homo sapiens PR domain containing 16 (PRDM16), transcript variant 1, mRNA.	-1.15539		-0.46483
1.178	p36.32	chr1	A_16_P00003105	3307438	3307497	Homo sapiens PR domain containing 16 (PRDM16), transcript variant 1, mRNA.	-0.0254473		-0.46483
1.179	p36.32	chr1	A_16_P35008934	3317166	3317225	Homo sapiens PR domain containing 16 (PRDM16), transcript variant 1, mRNA.	-1.90556		-0.46483
1.18	p36.32	chr1	A_16_P00003156	3332044	3332103	Homo sapiens PR domain containing 16 (PRDM16), transcript variant 1, mRNA.	-0.662704		-0.46483
1.181	p36.32	chr1	A_16_P15008268	3338056	3338115	Homo sapiens PR domain containing 16 (PRDM16), transcript variant 1, mRNA.	0.078933		-0.46483
1.182	p36.32	chr1	A_16_P00003190	3347661	3347718	Homo sapiens PR domain containing 16 (PRDM16), transcript variant 1, mRNA.	0.214237		-0.46483
1.183	p36.32	chr1	A_16_P15008334	3357039	3357098	Homo sapiens PR domain containing 16 (PRDM16), transcript variant 1, mRNA.	0.247217		-0.46483
1.184	p36.32	chr1	A_14_P117317	3365842	3365901	Homo sapiens PR domain containing 16 (PRDM16), transcript variant 1, mRNA.	-1.75703		-0.46483
1.185	p36.32	chr1	A_16_P00003233	3371787	3371846	Homo sapiens PR domain containing 16 (PRDM16), transcript variant 1, mRNA.	0.245236		-0.46483
1.186	p36.32	chr1	A_16_P15008404	3377870	3377929	Homo sapiens PR domain containing 16 (PRDM16), transcript variant 1, mRNA.	-0.0597458		-0.46483
1.187	p36.32	chr1	A_16_P15008422	3384920	3384972	Unknown	-0.0963291		-0.46483
1.188	p36.32	chr1	A_16_P35009195	3394851	3394896	full-length cDNA clone CS0DK004YO05 of HeLa cells Cot 25-normalized of Homo sapiens (human).	-0.632697		-0.46483
1.189	p36.32	chr1	A_16_P00003269	3399732	3399791	full-length cDNA clone CS0DK004YO05 of HeLa cells Cot 25-normalized of Homo sapiens (human).	0.0326444		-0.46483
1.19	p36.32	chr1	A_16_P15008475	3406087	3406143	Homo sapiens Rho guanine exchange factor (GEF) 16 (ARHGEF16), mRNA.	0.0986408		-0.46483
1.191	p36.32	chr1	A_14_P101275	3413337	3413395	Homo sapiens Rho guanine exchange factor (GEF) 16 (ARHGEF16), mRNA.	-1.0637		-0.46483
1.192	p36.32	chr1	A_16_P35009289	3420807	3420866	Unknown	-1.53373		-0.46483
1.193	p36.32	chr1	A_16_P00003327	3431254	3431309	Homo sapiens multiple EGF-like-domains 6 (MEGF6), mRNA.	-0.150073		-0.46483
1.194	p36.32	chr1	A_16_P00003357	3447262	3447312	Homo sapiens multiple EGF-like-domains 6 (MEGF6), mRNA.	-0.0891093		-0.46483
1.195	p36.32	chr1	A_16_P15008628	3452859	3452918	Homo sapiens multiple EGF-like-domains 6 (MEGF6), mRNA.	-1.23995		-0.46483
1.196	p36.32	chr1	A_16_P00003400	3467944	3468003	Homo sapiens multiple EGF-like-domains 6 (MEGF6), mRNA.	-0.291884		-0.46483
1.197	p36.32	chr1	A_16_P00003426	3480669	3480713	Homo sapiens multiple EGF-like-domains 6 (MEGF6), mRNA.	-1.43763		-1.59776
1.198	p36.32	chr1	A_16_P00003439	3488169	3488216	Homo sapiens multiple EGF-like-domains 6 (MEGF6), mRNA.	-2.45755		-1.59776
1.199	p36.32	chr1	A_16_P00003452	3496065	3496116	Homo sapiens multiple EGF-like-domains 6 (MEGF6), mRNA.	-2.36951		-1.59776
1.2	p36.32	chr1	A_16_P00003462	3501511	3501567	Homo sapiens multiple EGF-like-domains 6 (MEGF6), mRNA.	-2.10166		-1.59776
1.201	p36.32	chr1	A_16_P00003478	3509554	3509612	Homo sapiens multiple EGF-like-domains 6 (MEGF6), mRNA.	-2.50794		-1.59776
1.202	p36.32	chr1	A_16_P00003499	3521345	3521393	Homo sapiens multiple EGF-like-domains 6 (MEGF6), mRNA.	-1.00032		-1.59776
1.203	p36.32	chr1	A_16_P00003514	3532298	3532352	Homo sapiens multiple EGF-like-domains 6 (MEGF6), mRNA.	-1.30805		-1.59776
1.204	p36.32	chr1	A_16_P00003531	3541765	3541821	Homo sapiens multiple EGF-like-domains 6 (MEGF6), mRNA.	-0.876682		-0.46483
1.205	p36.32	chr1	A_16_P00003554	3554149	3554208	Unknown	-0.443013		-0.46483
1.206	p36.32	chr1	A_16_P15008992	3558800	3558855	Unknown	0.0743525		-0.46483
1.207	p36.32	chr1	A_14_P107069	3732467	3732526	Homo sapiens leucine rich repeat containing 47 (LRRC47), mRNA.	-0.063954		-0.46483
1.208	p36.32	chr1	A_16_P15009536	3737191	3737239	Unknown	-2.27309		-0.46483
1.209	p36.32	chr1	A_16_P15009537	3750061	3750114	Unknown	0.0970046		-0.46483
1.21	p36.32	chr1	A_16_P00005164	4699495	4699554	Homo sapiens adherens junction associated protein 1 (AJAP1), mRNA.	-3.05187		-1.73604
1.211	p36.32	chr1	A_16_P00005184	4708756	4708815	Homo sapiens adherens junction associated protein 1 (AJAP1), mRNA.	-1.64578		-1.73604
1.212	p36.32	chr1	A_16_P15011812	4723224	4723283	Homo sapiens adherens junction associated protein 1 (AJAP1), mRNA.	-0.574164		-1.73604
1.213	p36.32	chr1	A_16_P00005220	4731120	4731179	Homo sapiens adherens junction associated protein 1 (AJAP1), mRNA.	-4.18502		-1.73604
1.214	p36.32	chr1	A_16_P00005233	4738863	4738922	Homo sapiens adherens junction associated protein 1 (AJAP1), mRNA.	-2.07058		-1.73604
1.215	p36.31	chr1	A_16_P15014925	6056184	6056243	Homo sapiens potassium voltage-gated channel, shaker-related subfamily, beta member 2 (KCNAB2), transcript variant 1, mRNA.	-1.17401		-1.81835
1.216	p36.31	chr1	A_14_P110098	6062430	6062489	Homo sapiens potassium voltage-gated channel, shaker-related subfamily, beta member 2 (KCNAB2), transcript variant 1, mRNA.	-2.63925		-1.81835
1.217	p36.31	chr1	A_16_P00007169	6139214	6139273	Homo sapiens chromodomain helicase DNA binding protein 5 (CHD5), mRNA.	-1.65608		-1.70181
1.218	p36.31	chr1	A_14_P138100	6146798	6146848	Homo sapiens chromodomain helicase DNA binding protein 5 (CHD5), mRNA.	-1.74754		-1.70181
1.219	p36.23	chr1	A_16_P00008605	7145398	7145455	Homo sapiens calmodulin binding transcription activator 1 (CAMTA1), mRNA.	-1.42177		-1.78052
1.22	p36.23	chr1	A_16_P00008618	7150977	7151036	Homo sapiens calmodulin binding transcription activator 1 (CAMTA1), mRNA.	-2.08187		-1.78052
1.221	p36.23	chr1	A_16_P35020115	7645153	7645212	Homo sapiens calmodulin binding transcription activator 1 (CAMTA1), mRNA.	-2.33577		-2.29079
1.222	p36.23	chr1	A_16_P00009371	7652006	7652065	Homo sapiens calmodulin binding transcription activator 1 (CAMTA1), mRNA.	-2.2796		-2.29079
1.223	p36.22	chr1	A_16_P00015447	12103487	12103546	Homo sapiens tumor necrosis factor receptor superfamily, member 8 (TNFRSF8), transcript variant 1, mRNA.	-2.25203		-2.15475
1.224	p36.22	chr1	A_14_P104250	12110205	12110264	Homo sapiens tumor necrosis factor receptor superfamily, member 8 (TNFRSF8), transcript variant 1, mRNA.	-1.9362		-2.15475
1.225	p36.13	chr1	A_16_P00019775	15815788	15815841	Homo sapiens similar to Hypothetical protein MGC37938 (LOC388595), mRNA.	-1.31297		-2.03908
1.226	p36.13	chr1	A_16_P00019780	15819748	15819805	Homo sapiens similar to Hypothetical protein MGC37938 (LOC388595), mRNA.	-2.28976		-2.03908
1.227	p36.13	chr1	A_16_P15044082	18235726	18235785	Homo sapiens immunoglobin superfamily, member 21 (IGSF21), mRNA.	1.05051	0.498983
1.228	p36.13	chr1	A_16_P00022531	18248863	18248922	Homo sapiens immunoglobin superfamily, member 21 (IGSF21), mRNA.	0.625993	0.498983
1.229	p36.13	chr1	A_16_P00022551	18260076	18260135	Homo sapiens immunoglobin superfamily, member 21 (IGSF21), mRNA.	0.286773	0.498983
1.23	p36.13	chr1	A_16_P15044166	18265620	18265679	Homo sapiens immunoglobin superfamily, member 21 (IGSF21), mRNA.	0.264682	0.498983
1.231	p36.13	chr1	A_16_P15044194	18274001	18274060	Homo sapiens immunoglobin superfamily, member 21 (IGSF21), mRNA.	0.720209	0.498983
1.232	p36.13	chr1	A_16_P35046896	18283480	18283539	Homo sapiens immunoglobin superfamily, member 21 (IGSF21), mRNA.	0.602575	0.498983
1.233	p36.13	chr1	A_16_P00022598	18289118	18289177	Homo sapiens immunoglobin superfamily, member 21 (IGSF21), mRNA.	0.336843	0.498983
1.234	p36.13	chr1	A_16_P00022609	18295995	18296054	Homo sapiens immunoglobin superfamily, member 21 (IGSF21), mRNA.	0.442057	0.498983
1.235	p36.13	chr1	A_16_P00022623	18301528	18301587	Homo sapiens immunoglobin superfamily, member 21 (IGSF21), mRNA.	0.712627	0.498983
1.236	p36.13	chr1	A_14_P127380	18308800	18308859	Homo sapiens immunoglobin superfamily, member 21 (IGSF21), mRNA.	0.66258	0.498983
1.237	p36.13	chr1	A_16_P00022642	18314278	18314337	Homo sapiens immunoglobin superfamily, member 21 (IGSF21), mRNA.	0.745065	0.498983
1.238	p36.13	chr1	A_16_P00022650	18319819	18319878	Homo sapiens immunoglobin superfamily, member 21 (IGSF21), mRNA.	0.661336	0.498983
1.239	p36.13	chr1	A_16_P00022673	18332811	18332870	Homo sapiens immunoglobin superfamily, member 21 (IGSF21), mRNA.	0.475459	0.498983
1.24	p36.13	chr1	A_16_P00022690	18342719	18342777	Homo sapiens immunoglobin superfamily, member 21 (IGSF21), mRNA.	0.295401	0.498983
1.241	p36.13	chr1	A_16_P15044404	18348761	18348820	Homo sapiens immunoglobin superfamily, member 21 (IGSF21), mRNA.	0.386042	0.498983
1.242	p36.13	chr1	A_16_P00022708	18354637	18354696	Homo sapiens immunoglobin superfamily, member 21 (IGSF21), mRNA.	0.519358	0.498983
1.243	p36.13	chr1	A_16_P00022723	18362802	18362861	Homo sapiens immunoglobin superfamily, member 21 (IGSF21), mRNA.	0.618257	0.498983
1.244	p36.13	chr1	A_16_P00022740	18371164	18371223	Homo sapiens immunoglobin superfamily, member 21 (IGSF21), mRNA.	0.824648	0.498983
1.245	p36.13	chr1	A_16_P15044491	18377480	18377539	Homo sapiens immunoglobin superfamily, member 21 (IGSF21), mRNA.	0.523632	0.498983
1.246	p36.13	chr1	A_16_P00022765	18387753	18387812	Homo sapiens immunoglobin superfamily, member 21 (IGSF21), mRNA.	0.612272	0.498983
1.247	p36.13	chr1	A_16_P35047234	18398272	18398331	Homo sapiens immunoglobin superfamily, member 21 (IGSF21), mRNA.	0.92045	0.498983
1.248	p36.13	chr1	A_16_P00022793	18404156	18404215	Homo sapiens immunoglobin superfamily, member 21 (IGSF21), mRNA.	0.956415	0.498983
1.249	p36.13	chr1	A_16_P00022810	18415938	18415997	Homo sapiens immunoglobin superfamily, member 21 (IGSF21), mRNA.	0.864494	0.498983
1.25	p36.13	chr1	A_16_P00022830	18424321	18424380	Homo sapiens immunoglobin superfamily, member 21 (IGSF21), mRNA.	0.2076	0.498983
1.251	p36.13	chr1	A_16_P00022842	18432043	18432102	Homo sapiens immunoglobin superfamily, member 21 (IGSF21), mRNA.	0.203884	0.498983
1.252	p36.13	chr1	A_16_P15044672	18441447	18441505	Homo sapiens immunoglobin superfamily, member 21 (IGSF21), mRNA.	-1.06919	0.498983
1.253	p36.13	chr1	A_14_P103452	18450208	18450267	Homo sapiens immunoglobin superfamily, member 21 (IGSF21), mRNA.	0.321866	0.498983
1.254	p36.13	chr1	A_16_P00022879	18459147	18459206	Unknown	0.676774	0.498983
1.255	p36.13	chr1	A_16_P15044739	18468269	18468327	Unknown	0.751463	0.498983
1.256	p36.13	chr1	A_14_P123532	18525821	18525880	Unknown	0.292844	0.498983
1.257	p36.13	chr1	A_16_P00022970	18540456	18540515	Unknown	1.18892	0.498983
1.258	p36.13	chr1	A_16_P00022985	18549551	18549610	Unknown	1.61064	0.498983
1.259	p36.13	chr1	A_16_P15044944	18562858	18562917	Unknown	0.585955	0.498983
1.26	p36.13	chr1	A_16_P15044955	18568865	18568924	Unknown	0.39818	0.498983
1.261	p36.13	chr1	A_16_P00023021	18573924	18573983	Unknown	0.84659	0.498983
1.262	p36.13	chr1	A_16_P00023022	18581706	18581765	Unknown	0.662523	0.498983
1.263	p36.13	chr1	A_16_P35047706	18602244	18602303	Unknown	0.506282	0.498983
1.264	p36.13	chr1	A_16_P15045056	18621428	18621487	Unknown	0.238614	0.498983
1.265	p36.13	chr1	A_16_P15045119	18645680	18645739	Unknown	0.282425	0.498983
1.266	p36.13	chr1	A_16_P35047907	18680968	18681027	Unknown	0.4196	0.498983
1.267	p36.13	chr1	A_14_P202011	18690764	18690823	Unknown	0.397848	0.498983
1.268	p36.13	chr1	A_14_P101490	18702871	18702930	Homo sapiens paired box gene 7 (PAX7), transcript variant 1, mRNA.	-1.87587	0.498983
1.269	p36.13	chr1	A_16_P00023225	18719669	18719728	Homo sapiens paired box gene 7 (PAX7), transcript variant 1, mRNA.	0.700555	0.498983
1.27	p36.13	chr1	A_14_P110792	18726901	18726960	Homo sapiens paired box gene 7 (PAX7), transcript variant 1, mRNA.	0.857824	0.498983
1.271	p36.13	chr1	A_16_P00023253	18732878	18732937	Homo sapiens paired box gene 7 (PAX7), transcript variant 1, mRNA.	0.690276	0.498983
1.272	p36.13	chr1	A_16_P00023263	18739386	18739445	Homo sapiens paired box gene 7 (PAX7), transcript variant 1, mRNA.	0.658936	0.498983
1.273	p36.13	chr1	A_16_P15045405	18745299	18745358	Homo sapiens paired box gene 7 (PAX7), transcript variant 1, mRNA.	1.18278	0.498983
1.274	p36.13	chr1	A_14_P123914	18756491	18756550	Homo sapiens paired box gene 7 (PAX7), transcript variant 1, mRNA.	1.14193	0.498983
1.275	p36.13	chr1	A_16_P00023316	18766740	18766799	Homo sapiens paired box gene 7 (PAX7), transcript variant 1, mRNA.	0.9318	0.498983
1.276	p36.13	chr1	A_14_P101348	18781177	18781236	Homo sapiens paired box gene 7 (PAX7), transcript variant 1, mRNA.	0.567984	0.498983
1.277	p36.13	chr1	A_14_P131007	18802856	18802915	Homo sapiens paired box gene 7 (PAX7), transcript variant 1, mRNA.	0.968481	0.498983
1.278	p36.13	chr1	A_16_P00023401	18811695	18811754	Homo sapiens PAX7 transcriptional factor isoform B (PAX7B) mRNA, complete cds, alternatively spliced.	-0.819792	0.498983
1.279	p36.13	chr1	A_16_P00023415	18819125	18819184	Homo sapiens cDNA FLJ37460 fis, clone BRAWH2011286.	0.373253	0.498983
1.28	p36.13	chr1	A_14_P118839	18831889	18831948	Unknown	0.806904	0.498983
1.281	p36.13	chr1	A_16_P15045698	18844130	18844189	Unknown	0.731236	0.498983
1.282	p36.13	chr1	A_16_P00023482	18866563	18866622	Unknown	0.563211	0.498983
1.283	p36.13	chr1	A_16_P00023511	18883187	18883243	Unknown	0.881259	0.498983
1.284	p36.13	chr1	A_16_P00023531	18893763	18893822	Unknown	0.428243	0.498983
1.285	p36.13	chr1	A_16_P00023540	18902637	18902696	Unknown	0.22814	0.498983
1.286	p36.13	chr1	A_16_P00023544	18907627	18907674	Unknown	0.513424	0.498983
1.287	p36.13	chr1	A_16_P15045870	18912979	18913038	Homo sapiens taste receptor, type 1, member 2 (TAS1R2), mRNA.	0.302168	0.498983
1.288	p36.13	chr1	A_16_P00023555	18917029	18917088	Homo sapiens taste receptor, type 1, member 2 (TAS1R2), mRNA.	-0.0603741	0.498983
1.289	p36.13	chr1	A_14_P120809	18925157	18925216	Homo sapiens taste receptor, type 1, member 2 (TAS1R2), mRNA.	0.600642	0.498983
1.29	p36.13	chr1	A_16_P00023575	18931751	18931810	Unknown	0.544566	0.498983
1.291	p36.13	chr1	A_16_P15045924	18939241	18939300	Unknown	1.7608	0.498983
1.292	p36.13	chr1	A_16_P35048681	18952526	18952585	Homo sapiens aldehyde dehydrogenase 4 family, member A1 (ALDH4A1), nuclear gene encoding mitochondrial protein, transcript variant P5CDhL, mRNA.	0.20162	0.498983
1.293	p36.13	chr1	A_16_P15045986	18958873	18958932	Homo sapiens aldehyde dehydrogenase 4 family, member A1 (ALDH4A1), nuclear gene encoding mitochondrial protein, transcript variant P5CDhL, mRNA.	0.417143	0.498983
1.294	p36.13	chr1	A_16_P00023631	18965883	18965942	Homo sapiens aldehyde dehydrogenase 4 family, member A1 (ALDH4A1), nuclear gene encoding mitochondrial protein, transcript variant P5CDhL, mRNA.	0.459742	0.498983
1.295	p36.13	chr1	A_16_P00023649	18975241	18975300	Unknown	0.921384	0.498983
1.296	p36.13	chr1	A_16_P00023665	18982586	18982645	Homo sapiens mRNA for FLJ00074 protein, partial cds.	-0.452236	0.498983
1.297	p36.13	chr1	A_16_P35048820	18992132	18992191	Unknown	0.758972	0.498983
1.298	p36.13	chr1	A_16_P00023701	18999718	18999776	Unknown	0.325123	0.498983
1.299	p36.13	chr1	A_16_P00023712	19006283	19006342	Unknown	0.869823	0.498983
1.3	p36.13	chr1	A_16_P00023729	19014441	19014500	Unknown	0.774953	0.498983
1.301	p36.13	chr1	A_16_P00023751	19026032	19026091	Unknown	0.788083	0.498983
1.302	p36.13	chr1	A_16_P15046232	19038147	19038206	Unknown	0.716309	0.498983
1.303	p36.13	chr1	A_16_P00023789	19061747	19061806	Unknown	0.705329	0.498983
1.304	p36.13	chr1	A_16_P35049040	19084002	19084061	Unknown	0.506399	0.498983
1.305	p36.13	chr1	A_16_P00023864	19121750	19121809	Unknown	0.818668	0.498983
1.306	p36.13	chr1	A_16_P00023888	19138520	19138579	Unknown	-0.248902	0.498983
1.307	p36.13	chr1	A_14_P110357	19146303	19146362	Homo sapiens zinc finger, UBR1 type 1 (ZUBR1), mRNA.	-0.618595	0.498983
1.308	p36.13	chr1	A_16_P00023924	19155650	19155709	Homo sapiens zinc finger, UBR1 type 1 (ZUBR1), mRNA.	0.839266	0.498983
1.309	p36.13	chr1	A_16_P00023942	19165251	19165310	Homo sapiens zinc finger, UBR1 type 1 (ZUBR1), mRNA.	0.329265	0.498983
1.31	p36.13	chr1	A_14_P103189	19187091	19187150	Homo sapiens zinc finger, UBR1 type 1 (ZUBR1), mRNA.	0.759664	0.498983
1.311	p36.13	chr1	A_16_P00024019	19200088	19200147	Homo sapiens zinc finger, UBR1 type 1 (ZUBR1), mRNA.	1.19881	0.498983
1.312	p36.13	chr1	A_16_P15046657	19209266	19209325	Homo sapiens zinc finger, UBR1 type 1 (ZUBR1), mRNA.	0.884123	0.498983
1.313	p36.13	chr1	A_14_P127589	19226590	19226649	Homo sapiens zinc finger, UBR1 type 1 (ZUBR1), mRNA.	0.668771	0.498983
1.314	p36.13	chr1	A_16_P00024088	19233645	19233704	Homo sapiens zinc finger, UBR1 type 1 (ZUBR1), mRNA.	0.491609	0.498983
1.315	p36.13	chr1	A_14_P138770	19248386	19248445	Homo sapiens zinc finger, UBR1 type 1 (ZUBR1), mRNA.	0.859915	0.498983
1.316	p36.13	chr1	A_16_P00024133	19255867	19255926	Homo sapiens zinc finger, UBR1 type 1 (ZUBR1), mRNA.	0.217795	0.498983
1.317	p36.13	chr1	A_16_P15046827	19264213	19264272	Homo sapiens zinc finger, UBR1 type 1 (ZUBR1), mRNA.	0.31691	0.498983
1.318	p36.13	chr1	A_14_P108095	19270630	19270689	Homo sapiens zinc finger, UBR1 type 1 (ZUBR1), mRNA.	1.30728	0.498983
1.319	p36.13	chr1	A_16_P00024174	19282507	19282565	Homo sapiens cDNA FLJ38779 fis, clone LIVER1000126.	0.783893	0.498983
1.32	p36.13	chr1	A_14_P116238	19289440	19289499	Homo sapiens mRNA; cDNA DKFZp686M0947 (from clone DKFZp686M0947).	0.812554	0.498983
1.321	p36.13	chr1	A_14_P123197	19297936	19297995	Homo sapiens KIAA0090 (KIAA0090), mRNA.	0.859603	0.498983
1.322	p36.13	chr1	A_16_P00024206	19303181	19303238	Homo sapiens KIAA0090 (KIAA0090), mRNA.	1.19524	0.498983
1.323	p36.13	chr1	A_16_P00024217	19309172	19309231	Homo sapiens KIAA0090 (KIAA0090), mRNA.	1.15187	0.498983
1.324	p36.13	chr1	A_16_P15046967	19315067	19315126	Homo sapiens KIAA0090 (KIAA0090), mRNA.	0.704771	0.498983
1.325	p36.13	chr1	A_16_P15046979	19322260	19322319	Homo sapiens KIAA0090 (KIAA0090), mRNA.	0.324062	0.498983
1.326	p36.13	chr1	A_14_P127505	19327574	19327627	Homo sapiens chromosome 1 open reading frame 33 (C1orf33), mRNA.	0.230525	0.498983
1.327	p36.13	chr1	A_16_P00024256	19334196	19334255	Unknown	0.33032	0.498983
1.328	p36.13	chr1	A_16_P35049857	19337083	19337142	Unknown	0.87397	0.498983
1.329	p36.13	chr1	A_16_P15047030	19341747	19341806	Homo sapiens aflatoxin B1 aldehyde reductase 3 (AFAR3), mRNA.	0.770016	0.498983
1.33	p36.13	chr1	A_16_P35049880	19345438	19345482	Homo sapiens aflatoxin B1 aldehyde reductase 3 (AFAR3), mRNA.	0.630388	0.498983
1.331	p36.13	chr1	A_14_P139351	19355684	19355743	Homo sapiens aldo-keto reductase family 7, member A3 (aflatoxin aldehyde reductase) (AKR7A3), mRNA.	0.796346	0.498983
1.332	p36.13	chr1	A_16_P00024277	19359560	19359604	Homo sapiens aldo-keto reductase family 7, member A3 (aflatoxin aldehyde reductase) (AKR7A3), mRNA.	0.236329	0.498983
1.333	p36.13	chr1	A_16_P00024279	19369311	19369370	Homo sapiens cDNA FLJ11527 fis, clone HEMBA1002558.	0.181436	0.498983
1.334	p36.13	chr1	A_16_P00024283	19374789	19374848	Unknown	0.232272	0.498983
1.335	p36.13	chr1	A_14_P109096	19381056	19381115	Homo sapiens aldo-keto reductase family 7, member A2 (aflatoxin aldehyde reductase) (AKR7A2), mRNA.	0.358928	0.498983
1.336	p36.13	chr1	A_16_P00024298	19385194	19385248	Homo sapiens PQ loop repeat containing 2 (PQLC2), transcript variant 1, mRNA.	1.09079	0.498983
1.337	p36.13	chr1	A_16_P15047116	19388932	19388991	Homo sapiens PQ loop repeat containing 2 (PQLC2), transcript variant 1, mRNA.	0.705037	0.498983
1.338	p36.13	chr1	A_16_P00024311	19394216	19394270	Homo sapiens PQ loop repeat containing 2 (PQLC2), transcript variant 1, mRNA.	0.604428	0.498983
1.339	p36.13	chr1	A_14_P104463	19399944	19399998	Homo sapiens PQ loop repeat containing 2 (PQLC2), transcript variant 1, mRNA.	0.734322	0.498983
1.34	p36.13	chr1	A_14_P107721	19406174	19406233	Homo sapiens cDNA FLJ38245 fis, clone FCBBF2007186.	0.600286	0.498983
1.341	p36.13	chr1	A_14_P107476	19410882	19410937	Homo sapiens capping protein (actin filament) muscle Z-line, beta (CAPZB), mRNA.	0.707928	0.498983
1.342	p36.13	chr1	A_14_P120067	19426492	19426551	Homo sapiens capping protein (actin filament) muscle Z-line, beta (CAPZB), mRNA.	0.766399	0.498983
1.343	p36.13	chr1	A_16_P15047251	19435121	19435178	Homo sapiens capping protein (actin filament) muscle Z-line, beta (CAPZB), mRNA.	0.0934248	0.498983
1.344	p36.13	chr1	A_16_P15047267	19440876	19440932	Homo sapiens capping protein (actin filament) muscle Z-line, beta (CAPZB), mRNA.	0.491896	0.498983
1.345	p36.13	chr1	A_16_P15047289	19447894	19447953	Homo sapiens capping protein (actin filament) muscle Z-line, beta (CAPZB), mRNA.	0.22614	0.498983
1.346	p36.13	chr1	A_16_P00024437	19461606	19461665	Homo sapiens capping protein (actin filament) muscle Z-line, beta (CAPZB), mRNA.	0.447983	0.498983
1.347	p36.13	chr1	A_14_P131706	19473568	19473627	Homo sapiens capping protein (actin filament) muscle Z-line, beta (CAPZB), mRNA.	0.742095	0.498983
1.348	p36.13	chr1	A_16_P15047408	19487675	19487734	Homo sapiens capping protein (actin filament) muscle Z-line, beta (CAPZB), mRNA.	-0.739165	0.498983
1.349	p36.13	chr1	A_16_P00024508	19497442	19497501	Homo sapiens capping protein (actin filament) muscle Z-line, beta (CAPZB), mRNA.	0.825212	0.498983
1.35	p36.13	chr1	A_16_P15047492	19514264	19514323	Homo sapiens capping protein (actin filament) muscle Z-line, beta (CAPZB), mRNA.	0.443456	0.498983
1.351	p36.13	chr1	A_16_P00024558	19522957	19523016	Homo sapiens capping protein (actin filament) muscle Z-line, beta (CAPZB), mRNA.	0.782838	0.498983
1.352	p36.13	chr1	A_16_P00024581	19535256	19535315	Homo sapiens capping protein (actin filament) muscle Z-line, beta (CAPZB), mRNA.	1.05986	0.498983
1.353	p36.13	chr1	A_14_P117811	19543739	19543798	Homo sapiens capping protein (actin filament) muscle Z-line, beta (CAPZB), mRNA.	0.711895	0.498983
1.354	p36.13	chr1	A_16_P15047608	19554725	19554784	Homo sapiens capping protein (actin filament) muscle Z-line, beta (CAPZB), mRNA.	0.249403	0.498983
1.355	p36.13	chr1	A_16_P15047624	19562742	19562801	Unknown	0.580727	0.498983
1.356	p36.13	chr1	A_16_P15047635	19571269	19571328	Unknown	0.786694	0.498983
1.357	p36.13	chr1	A_16_P15047681	19594949	19595007	Unknown	0.741688	0.498983
1.358	p36.13	chr1	A_16_P15047703	19620595	19620654	Unknown	0.463185	0.498983
1.359	p36.13	chr1	A_16_P15047721	19635453	19635512	Unknown	0.976261	0.498983
1.36	p36.13	chr1	A_16_P35050626	19653798	19653857	Unknown	1.07248	0.498983
1.361	p36.13	chr1	A_16_P15047760	19663108	19663167	Unknown	1.16753	0.498983
1.362	p36.12	chr1	A_16_P15050255	20792396	20792455	Homo sapiens cDNA FLJ41847 fis, clone NT2RI3003362.	-2.87138		-2.2386
1.363	p36.12	chr1	A_16_P15050287	20801722	20801781	Homo sapiens cDNA FLJ41847 fis, clone NT2RI3003362.	-1.79734		-2.2386
1.364	p36.12	chr1	A_16_P00026184	20807891	20807950	Unknown	-2.46841		-2.2386
1.365	p36.12	chr1	A_16_P35058078	22629506	22629565	Unknown	-2.73364		-1.88305
1.366	p36.12	chr1	A_14_P105325	22636922	22636981	Homo sapiens EPH receptor A8 (EPHA8), transcript variant 1, mRNA.	-0.463342		-1.88305
1.367	p36.12	chr1	A_16_P00028620	22644174	22644233	Homo sapiens EPH receptor A8 (EPHA8), transcript variant 1, mRNA.	-3.01036		-1.88305
1.368	p36.11	chr1	A_16_P15059239	24605042	24605101	Homo sapiens Down syndrome critical region gene 1-like 2 (DSCR1L2), mRNA.	-3.37985		-3.73731
1.369	p36.11	chr1	A_16_P15059239	24605042	24605101	Homo sapiens Down syndrome critical region gene 1-like 2 (DSCR1L2), mRNA.	-4.76675		-3.73731
1.37	p36.11	chr1	A_16_P15059239	24605042	24605101	Homo sapiens Down syndrome critical region gene 1-like 2 (DSCR1L2), mRNA.	-3.51331		-3.73731
1.371	p36.11	chr1	A_16_P00034747	27616724	27616783	Unknown	-0.0469436		-1.07298
1.372	p36.11	chr1	A_16_P35070161	27623117	27623176	Homo sapiens Gardner-Rasheed feline sarcoma viral (v-fgr) oncogene homolog (FGR), mRNA.	-0.653086		-1.07298
1.373	p36.11	chr1	A_14_P116018	27631725	27631784	Homo sapiens Gardner-Rasheed feline sarcoma viral (v-fgr) oncogene homolog (FGR), mRNA.	0.118021		-1.07298
1.374	p36.11	chr1	A_14_P136466	27637052	27637105	Homo sapiens cDNA FLJ26678 fis, clone MPG03941, highly similar to PROTO-ONCOGENE TYROSINE-PROTEIN KINASE FGR (EC 2.7.1.112).	-2.30836		-1.07298
1.375	p36.11	chr1	A_16_P15066060	27650970	27651029	Unknown	0.112687		-1.07298
1.376	p36.11	chr1	A_16_P00034806	27656423	27656482	Unknown	-3.38353		-1.07298
1.377	p35.1	chr1	A_16_P00040290	32376424	32376481	Unknown	-3.26121		-2.01247
1.378	p35.1	chr1	A_14_P124518	32382644	32382698	Homo sapiens chromosome 1 open reading frame 90 (C1orf90), mRNA.	-1.27066		-2.01247
1.379	p34.3	chr1	A_14_P120605	37612213	37612271	Homo sapiens zinc finger CCCH-type containing 12A (ZC3H12A), mRNA.	-2.64439		-1.80114
1.38	p34.3	chr1	A_16_P15087773	37619337	37619396	Unknown	-1.28874		-1.80114
1.381	p34.3	chr1	A_16_P15087878	37680269	37680328	Homo sapiens Smad nuclear interacting protein 1 (SNIP1), mRNA.	-1.71357		-1.49006
1.382	p34.3	chr1	A_16_P00047285	37689540	37689599	Unknown	-2.37484		-1.49006
1.383	p34.3	chr1	A_14_P137553	37692401	37692453	Homo sapiens dynein, axonemal, light intermediate polypeptide 1 (DNALI1), mRNA.	-0.105829		-1.49006
1.384	p34.3	chr1	A_16_P00047292	37695895	37695954	Homo sapiens dynein, axonemal, light intermediate polypeptide 1 (DNALI1), mRNA.	-1.94414		-1.49006
1.385	p34.2	chr1	A_16_P15095474	40991757	40991816	Unknown	0.6314	0.490327
1.386	p34.2	chr1	A_14_P122106	40995800	40995854	Homo sapiens Cbp/p300-interacting transactivator, with Glu/Asp-rich carboxy-terminal domain, 4 (CITED4), mRNA.	0.843299	0.490327
1.387	p34.2	chr1	A_16_P00051635	41003485	41003544	Unknown	0.0754898	0.490327
1.388	p34.2	chr1	A_16_P15095541	41020725	41020784	Unknown	0.380974	0.490327
1.389	p34.2	chr1	A_16_P00051672	41035523	41035582	Unknown	0.305735	0.490327
1.39	p34.2	chr1	A_16_P15095621	41061644	41061703	Unknown	0.596946	0.490327
1.391	p34.2	chr1	A_16_P35101476	41080254	41080313	Unknown	0.856439	0.490327
1.392	p34.2	chr1	A_16_P15095688	41098543	41098602	Unknown	0.172677	0.490327
1.393	p34.2	chr1	A_16_P00051755	41106971	41107030	Unknown	0.740316	0.490327
1.394	p34.2	chr1	A_16_P35101536	41112812	41112871	Unknown	0.488392	0.490327
1.395	p34.2	chr1	A_14_P124412	41118153	41118212	Homo sapiens CTP synthase (CTPS), mRNA.	0.485338	0.490327
1.396	p34.2	chr1	A_16_P35101581	41126602	41126661	Homo sapiens CTP synthase (CTPS), mRNA.	0.870848	0.490327
1.397	p34.2	chr1	A_14_P110010	41131427	41131486	Homo sapiens CTP synthase (CTPS), mRNA.	0.442515	0.490327
1.398	p34.2	chr1	A_14_P130885	41140988	41141047	Homo sapiens CTP synthase (CTPS), mRNA.	0.679226	0.490327
1.399	p34.2	chr1	A_14_P130885	41140988	41141047	Homo sapiens CTP synthase (CTPS), mRNA.	0.663932	0.490327
1.4	p34.2	chr1	A_14_P130885	41140988	41141047	Homo sapiens CTP synthase (CTPS), mRNA.	0.614052	0.490327
1.401	p34.2	chr1	A_16_P15095806	41147187	41147246	Homo sapiens CTP synthase (CTPS), mRNA.	0.594244	0.490327
1.402	p34.2	chr1	A_14_P119316	41154092	41154151	Homo sapiens schlafen-like 1 (SLFNL1), mRNA.	0.454761	0.490327
1.403	p34.2	chr1	A_16_P00051846	41158057	41158116	Homo sapiens mRNA; cDNA DKFZp434K152 (from clone DKFZp434K152).	0.117847	0.490327
1.404	p34.2	chr1	A_16_P15095859	41161922	41161981	Homo sapiens mRNA; cDNA DKFZp434K152 (from clone DKFZp434K152).	0.654472	0.490327
1.405	p34.2	chr1	A_16_P15095873	41168446	41168505	Homo sapiens sex comb on midleg homolog 1 (Drosophila) (SCMH1), transcript variant 1, mRNA.	0.685344	0.490327
1.406	p34.2	chr1	A_16_P00051867	41172714	41172773	Homo sapiens sex comb on midleg homolog 1 (Drosophila) (SCMH1), transcript variant 1, mRNA.	1.03372	0.490327
1.407	p34.2	chr1	A_16_P15095895	41180645	41180704	Homo sapiens sex comb on midleg homolog 1 (Drosophila) (SCMH1), transcript variant 1, mRNA.	0.732868	0.490327
1.408	p34.2	chr1	A_16_P15095911	41191176	41191235	Homo sapiens sex comb on midleg homolog 1 (Drosophila) (SCMH1), transcript variant 1, mRNA.	0.556331	0.490327
1.409	p34.2	chr1	A_14_P124221	41210186	41210241	Homo sapiens sex comb on midleg homolog 1 (Drosophila) (SCMH1), transcript variant 1, mRNA.	1.12476	0.490327
1.41	p34.2	chr1	A_16_P15095942	41214321	41214380	Homo sapiens sex comb on midleg homolog 1 (Drosophila) (SCMH1), transcript variant 1, mRNA.	0.680787	0.490327
1.411	p34.2	chr1	A_16_P00051908	41230370	41230429	Homo sapiens sex comb on midleg homolog 1 (Drosophila) (SCMH1), transcript variant 1, mRNA.	1.02242	0.490327
1.412	p34.2	chr1	A_16_P35101849	41242184	41242243	Homo sapiens sex comb on midleg homolog 1 (Drosophila) (SCMH1), transcript variant 1, mRNA.	0.685831	0.490327
1.413	p34.2	chr1	A_16_P15096001	41253119	41253178	Homo sapiens sex comb on midleg homolog 1 (Drosophila) (SCMH1), transcript variant 1, mRNA.	0.555301	0.490327
1.414	p34.2	chr1	A_16_P15096020	41270591	41270650	Homo sapiens sex comb on midleg homolog 1 (Drosophila) (SCMH1), transcript variant 1, mRNA.	0.409333	0.490327
1.415	p34.2	chr1	A_16_P00051958	41277576	41277635	Homo sapiens sex comb on midleg homolog 1 (Drosophila) (SCMH1), transcript variant 1, mRNA.	0.606138	0.490327
1.416	p34.2	chr1	A_14_P108688	41286361	41286407	Homo sapiens sex comb on midleg homolog 1 (Drosophila) (SCMH1), transcript variant 1, mRNA.	1.10347	0.490327
1.417	p34.2	chr1	A_16_P35101939	41296185	41296244	Homo sapiens sex comb on midleg homolog 1 (Drosophila) (SCMH1), transcript variant 2, mRNA.	0.0277077	0.490327
1.418	p34.2	chr1	A_16_P15096065	41310811	41310870	Homo sapiens sex comb on midleg homolog 1 (Drosophila) (SCMH1), transcript variant 2, mRNA.	0.716781	0.490327
1.419	p34.2	chr1	A_16_P15096075	41319917	41319976	Homo sapiens sex comb on midleg homolog 1 (Drosophila) (SCMH1), transcript variant 2, mRNA.	0.966696	0.490327
1.42	p34.2	chr1	A_16_P15096088	41326010	41326069	Homo sapiens sex comb on midleg homolog 1 (Drosophila) (SCMH1), transcript variant 2, mRNA.	1.0333	0.490327
1.421	p34.2	chr1	A_14_P125684	41339042	41339101	Homo sapiens sex comb on midleg homolog 1 (Drosophila) (SCMH1), transcript variant 2, mRNA.	0.701618	0.490327
1.422	p34.2	chr1	A_16_P00052016	41350361	41350420	Homo sapiens sex comb on midleg homolog 1 (Drosophila) (SCMH1), transcript variant 2, mRNA.	0.580734	0.490327
1.423	p34.2	chr1	A_16_P00052030	41360618	41360677	Homo sapiens sex comb on midleg homolog 1 (Drosophila) (SCMH1), transcript variant 2, mRNA.	0.55682	0.490327
1.424	p34.2	chr1	A_16_P35102049	41368360	41368419	Homo sapiens sex comb on midleg homolog 1 (Drosophila) (SCMH1), transcript variant 2, mRNA.	0.5255	0.490327
1.425	p34.2	chr1	A_14_P127508	41375601	41375660	Homo sapiens sex comb on midleg homolog 1 (Drosophila) (SCMH1), transcript variant 2, mRNA.	1.21139	0.490327
1.426	p34.2	chr1	A_16_P00052062	41383401	41383460	Unknown	0.898811	0.490327
1.427	p34.2	chr1	A_16_P35102093	41396415	41396474	Unknown	0.717379	0.490327
1.428	p34.2	chr1	A_16_P15096266	41416812	41416871	Unknown	-0.265634	0.490327
1.429	p34.2	chr1	A_16_P15096312	41447083	41447142	Unknown	0.670962	0.490327
1.43	p34.2	chr1	A_16_P15096395	41487052	41487111	Unknown	0.823113	0.490327
1.431	p34.2	chr1	A_14_P105790	41521204	41521263	Unknown	0.516601	0.490327
1.432	p34.2	chr1	A_16_P00052315	41580050	41580108	Unknown	0.730588	0.490327
1.433	p34.2	chr1	A_16_P00052338	41594210	41594269	Unknown	0.54619	0.490327
1.434	p34.2	chr1	A_16_P00052354	41605341	41605400	Unknown	0.295701	0.490327
1.435	p34.2	chr1	A_14_P129750	41613513	41613572	Homo sapiens endothelin 2 (EDN2), mRNA.	-1.53177		-0.821357
1.436	p34.2	chr1	A_14_P200020	41618644	41618699	Homo sapiens endothelin 2 (EDN2), mRNA.	0.316517		-0.821357
1.437	p34.2	chr1	A_16_P15096801	41627325	41627384	Unknown	-1.24881		-0.821357
1.438	p34.2	chr1	A_16_P15097108	41742257	41742316	Homo sapiens human immunodeficiency virus type I enhancer binding protein 3 (HIVEP3), mRNA.	1.07285	0.490327
1.439	p34.2	chr1	A_16_P00052591	41752550	41752609	Homo sapiens human immunodeficiency virus type I enhancer binding protein 3 (HIVEP3), mRNA.	0.436656	0.490327
1.44	p34.2	chr1	A_16_P15097161	41758207	41758266	Homo sapiens human immunodeficiency virus type I enhancer binding protein 3 (HIVEP3), mRNA.	-2.20209		-2.26967
1.441	p34.2	chr1	A_16_P15097180	41763708	41763767	Homo sapiens human immunodeficiency virus type I enhancer binding protein 3 (HIVEP3), mRNA.	-2.85378		-2.26967
1.442	p34.2	chr1	A_16_P00052625	41774712	41774771	Homo sapiens human immunodeficiency virus type I enhancer binding protein 3 (HIVEP3), mRNA.	0.546351	0.490327
1.443	p34.2	chr1	A_16_P00052659	41792998	41793057	Homo sapiens human immunodeficiency virus type I enhancer binding protein 3 (HIVEP3), mRNA.	0.650877	0.490327
1.444	p34.2	chr1	A_16_P00052676	41802077	41802135	Homo sapiens human immunodeficiency virus type I enhancer binding protein 3 (HIVEP3), mRNA.	1.06016	0.490327
1.445	p34.2	chr1	A_16_P00052689	41808458	41808517	Homo sapiens human immunodeficiency virus type I enhancer binding protein 3 (HIVEP3), mRNA.	1.10979	0.490327
1.446	p34.2	chr1	A_16_P15097329	41815059	41815114	Homo sapiens human immunodeficiency virus type I enhancer binding protein 3 (HIVEP3), mRNA.	0.511187	0.490327
1.447	p34.2	chr1	A_16_P15097329	41815059	41815114	Homo sapiens human immunodeficiency virus type I enhancer binding protein 3 (HIVEP3), mRNA.	0.438136	0.490327
1.448	p34.2	chr1	A_16_P15097329	41815059	41815114	Homo sapiens human immunodeficiency virus type I enhancer binding protein 3 (HIVEP3), mRNA.	0.780599	0.490327
1.449	p34.2	chr1	A_16_P00052723	41824925	41824983	Homo sapiens human immunodeficiency virus type I enhancer binding protein 3 (HIVEP3), mRNA.	0.64054	0.490327
1.45	p34.2	chr1	A_16_P00052730	41830519	41830578	Homo sapiens human immunodeficiency virus type I enhancer binding protein 3 (HIVEP3), mRNA.	0.65851	0.490327
1.451	p34.2	chr1	A_16_P00052752	41840216	41840275	Homo sapiens human immunodeficiency virus type I enhancer binding protein 3 (HIVEP3), mRNA.	0.558714	0.490327
1.452	p34.2	chr1	A_16_P15097433	41848302	41848361	Homo sapiens human immunodeficiency virus type I enhancer binding protein 3 (HIVEP3), mRNA.	0.626127	0.490327
1.453	p34.2	chr1	A_14_P105366	41854134	41854193	Homo sapiens human immunodeficiency virus type I enhancer binding protein 3 (HIVEP3), mRNA.	0.579391	0.490327
1.454	p34.2	chr1	A_16_P35103364	41862292	41862348	Homo sapiens human immunodeficiency virus type I enhancer binding protein 3 (HIVEP3), mRNA.	-0.979018	0.490327
1.455	p34.2	chr1	A_16_P00052803	41867848	41867899	Homo sapiens human immunodeficiency virus type I enhancer binding protein 3 (HIVEP3), mRNA.	0.527804	0.490327
1.456	p34.2	chr1	A_16_P00052816	41873732	41873791	Homo sapiens human immunodeficiency virus type I enhancer binding protein 3 (HIVEP3), mRNA.	-1.56423	0.490327
1.457	p34.2	chr1	A_16_P15097547	41883914	41883973	Homo sapiens human immunodeficiency virus type I enhancer binding protein 3 (HIVEP3), mRNA.	0.832383	0.490327
1.458	p34.2	chr1	A_16_P00052849	41894614	41894673	Homo sapiens human immunodeficiency virus type I enhancer binding protein 3 (HIVEP3), mRNA.	0.829396	0.490327
1.459	p34.2	chr1	A_16_P00052865	41902652	41902711	Homo sapiens human immunodeficiency virus type I enhancer binding protein 3 (HIVEP3), mRNA.	0.570634	0.490327
1.46	p34.2	chr1	A_16_P35103498	41909978	41910037	Homo sapiens human immunodeficiency virus type I enhancer binding protein 3 (HIVEP3), mRNA.	-0.0955876	0.490327
1.461	p34.2	chr1	A_16_P00052902	41923487	41923546	Homo sapiens human immunodeficiency virus type I enhancer binding protein 3 (HIVEP3), mRNA.	0.491321	0.490327
1.462	p34.2	chr1	A_16_P00052911	41930944	41931002	Homo sapiens human immunodeficiency virus type I enhancer binding protein 3 (HIVEP3), mRNA.	0.956609	0.490327
1.463	p34.2	chr1	A_16_P00052927	41938638	41938697	Homo sapiens human immunodeficiency virus type I enhancer binding protein 3 (HIVEP3), mRNA.	0.768541	0.490327
1.464	p34.2	chr1	A_16_P00052961	41954025	41954084	Homo sapiens human immunodeficiency virus type I enhancer binding protein 3 (HIVEP3), mRNA.	0.678566	0.490327
1.465	p34.2	chr1	A_16_P15097759	41962053	41962111	Homo sapiens human immunodeficiency virus type I enhancer binding protein 3 (HIVEP3), mRNA.	0.987915	0.490327
1.466	p34.2	chr1	A_16_P35103670	41970344	41970403	Homo sapiens human immunodeficiency virus type I enhancer binding protein 3 (HIVEP3), mRNA.	-0.0116294	0.490327
1.467	p34.2	chr1	A_16_P00053002	41979505	41979564	Homo sapiens human immunodeficiency virus type I enhancer binding protein 3 (HIVEP3), mRNA.	0.444582	0.490327
1.468	p34.2	chr1	A_16_P15097834	41987564	41987623	Homo sapiens human immunodeficiency virus type I enhancer binding protein 3 (HIVEP3), mRNA.	1.01712	0.490327
1.469	p34.2	chr1	A_16_P15097858	41996094	41996153	Homo sapiens human immunodeficiency virus type I enhancer binding protein 3 (HIVEP3), mRNA.	0.688478	0.490327
1.47	p34.2	chr1	A_16_P15097883	42003339	42003398	Homo sapiens human immunodeficiency virus type I enhancer binding protein 3 (HIVEP3), mRNA.	0.63049	0.490327
1.471	p34.2	chr1	A_14_P128151	42008855	42008914	Homo sapiens human immunodeficiency virus type I enhancer binding protein 3 (HIVEP3), mRNA.	0.153152	0.490327
1.472	p34.2	chr1	A_16_P15097918	42014231	42014290	Homo sapiens human immunodeficiency virus type I enhancer binding protein 3 (HIVEP3), mRNA.	0.394847	0.490327
1.473	p34.2	chr1	A_16_P00053085	42029412	42029471	Homo sapiens human immunodeficiency virus type I enhancer binding protein 3 (HIVEP3), mRNA.	0.858208	0.490327
1.474	p34.2	chr1	A_16_P15097991	42041977	42042036	Homo sapiens human immunodeficiency virus type I enhancer binding protein 3 (HIVEP3), mRNA.	0.435044	0.490327
1.475	p34.2	chr1	A_14_P103960	42053313	42053372	Homo sapiens mRNA for KIAA1555 protein, partial cds.	0.692097	0.490327
1.476	p34.2	chr1	A_16_P00053137	42061837	42061896	Homo sapiens, clone IMAGE:5178133, mRNA.	0.757481	0.490327
1.477	p34.2	chr1	A_16_P15098050	42069685	42069744	Homo sapiens, clone IMAGE:5178133, mRNA.	0.497378	0.490327
1.478	p34.2	chr1	A_16_P15098077	42085583	42085642	Homo sapiens, clone IMAGE:5178133, mRNA.	0.833874	0.490327
1.479	p34.2	chr1	A_16_P35103997	42096583	42096642	Homo sapiens, clone IMAGE:5178133, mRNA.	0.495723	0.490327
1.48	p34.2	chr1	A_16_P00053178	42106433	42106492	Homo sapiens, clone IMAGE:5178133, mRNA.	0.537299	0.490327
1.481	p34.2	chr1	A_16_P35104036	42118128	42118187	Homo sapiens, clone IMAGE:5178133, mRNA.	0.571849	0.490327
1.482	p34.2	chr1	A_16_P15098163	42132498	42132557	Homo sapiens, clone IMAGE:5178133, mRNA.	0.0565148	0.490327
1.483	p34.2	chr1	A_14_P117708	42146574	42146633	Homo sapiens, clone IMAGE:5178133, mRNA.	0.598198	0.490327
1.484	p34.2	chr1	A_16_P35104128	42164536	42164595	Homo sapiens, clone IMAGE:5178133, mRNA.	0.441817	0.490327
1.485	p34.2	chr1	A_16_P15098301	42184053	42184112	Unknown	0.568909	0.490327
1.486	p34.2	chr1	A_16_P00053309	42223771	42223830	Unknown	0.983535	0.490327
1.487	p34.2	chr1	A_16_P00053333	42254193	42254252	Unknown	0.657122	0.490327
1.488	p34.2	chr1	A_14_P117298	43585898	43585953	Homo sapiens KIAA0467 (KIAA0467), mRNA.	-3.93507		-3.0706
1.489	p34.2	chr1	A_14_P104175	43588681	43588726	Homo sapiens hydroxypyruvate isomerase homolog (E. coli) (HYI), mRNA.	-2.32051		-3.0706
1.49	p33	chr1	A_16_P15107262	46582598	46582657	Homo sapiens fatty acid amide hydrolase (FAAH), mRNA.	-2.09451		-1.29085
1.491	p33	chr1	A_14_P122224	46586855	46586901	Homo sapiens fatty acid amide hydrolase (FAAH), mRNA.	-0.0491683		-1.29085
1.492	p33	chr1	A_16_P15107298	46593376	46593435	Unknown	-1.72886		-1.29085
1.493	p31.1	chr1	A_16_P35176199	72489681	72489740	Unknown	1.58619	1.831
1.494	p31.1	chr1	A_16_P15167939	72507442	72507501	Unknown	2.07966	1.831
1.495	p22.1	chr1	A_16_P35227538	93841996	93842055	Homo sapiens breast cancer anti-estrogen resistance 3 (BCAR3), mRNA.	-0.94333		-1.29207
1.496	p22.1	chr1	A_14_P126219	93852484	93852535	Homo sapiens breast cancer anti-estrogen resistance 3 (BCAR3), mRNA.	-1.64081		-1.29207
1.497	p21.1	chr1	A_14_P137465	103285878	103285936	Homo sapiens collagen, type XI, alpha 1 (COL11A1), transcript variant A, mRNA.	-2.07315		-2.44391
1.498	p21.1	chr1	A_14_P201607	103286594	103286639	Unknown	-3.00533		-2.44391
1.499	p13.3	chr1	A_16_P35262431	108915140	108915199	Homo sapiens chromosome 1 open reading frame 59 (C1orf59), mRNA.	-2.41537		-2.43194
1.5	p13.3	chr1	A_16_P15252266	108921761	108921820	Unknown	-2.44575		-2.43194
1.501	p13.3	chr1	A_16_P00144474	109538627	109538686	Unknown	-2.52778		-2.7131
1.502	p13.3	chr1	A_16_P15253777	109542261	109542320	Unknown	-2.88088		-2.7131
1.503	p12	chr1	A_16_P00155653	117840289	117840348	Unknown	-3.20015		-3.16486
1.504	p12	chr1	A_16_P35284430	117852934	117852993	Unknown	-3.12172		-3.16486
1.505	q21.1	chr1	A_16_P35294813	142962986	142963032	Homo sapiens ankyrin repeat domain 34 (ANKRD34), mRNA.	-1.55651		-2.05438
1.506	q21.1	chr1	A_14_P122491	142966673	142966732	Homo sapiens Lix1 homolog (mouse) like (LIX1L), mRNA.	-2.37637		-2.05438
1.507	q21.2	chr1	A_16_P00161735	146661770	146661829	Unknown	0.69279	0.546975
1.508	q21.2	chr1	A_16_P35302700	146665747	146665806	Unknown	0.66217	0.546975
1.509	q21.2	chr1	A_14_P112321	146670238	146670297	Homo sapiens histone 2, H2be (HIST2H2BE), mRNA.	0.729664	0.546975
1.51	q21.2	chr1	A_14_P101364	146671976	146672032	Homo sapiens histone 2, H2ac (HIST2H2AC), mRNA.	0.960787	0.546975
1.511	q21.2	chr1	A_14_P130835	146672118	146672170	Homo sapiens histone 2, H2ab (HIST2H2AB), mRNA.	0.674532	0.546975
1.512	q21.2	chr1	A_16_P35302745	146679306	146679365	Unknown	0.597547	0.546975
1.513	q21.2	chr1	A_14_P129235	146684362	146684408	Homo sapiens bolA-like 1 (E. coli) (BOLA1), mRNA.	0.299679	0.546975
1.514	q21.2	chr1	A_14_P126260	146687961	146688020	Homo sapiens cDNA clone IMAGE:4816121, containing frame-shift errors.	0.356584	0.546975
1.515	q21.2	chr1	A_14_P136690	146692381	146692434	Homo sapiens synaptic vesicle glycoprotein 2A (SV2A), mRNA.	0.121142	0.546975
1.516	q21.2	chr1	A_16_P35302805	146696728	146696787	Homo sapiens synaptic vesicle glycoprotein 2A (SV2A), mRNA.	0.678529	0.546975
1.517	q21.2	chr1	A_16_P00161794	146700170	146700227	Homo sapiens synaptic vesicle glycoprotein 2A (SV2A), mRNA.	0.634373	0.546975
1.518	q21.2	chr1	A_16_P00161801	146703136	146703195	Unknown	0.614464	0.546975
1.519	q21.2	chr1	A_14_P108957	146709632	146709691	Homo sapiens splicing factor 3b, subunit 4, 49kDa (SF3B4), mRNA.	0.404541	0.546975
1.52	q21.2	chr1	A_14_P133628	146713854	146713913	Homo sapiens myotubularin related protein 11 (MTMR11), mRNA.	0.353272	0.546975
1.521	q21.2	chr1	A_16_P15290720	146722434	146722493	Unknown	0.612323	0.546975
1.522	q21.2	chr1	A_16_P15290739	146728112	146728171	Homo sapiens, clone IMAGE:3909104, mRNA.	0.115299	0.546975
1.523	q21.2	chr1	A_14_P129703	146732268	146732327	Homo sapiens zinc finger, A20 domain containing 1 (ZA20D1), mRNA.	0.869335	0.546975
1.524	q21.2	chr1	A_16_P15290766	146744845	146744904	Homo sapiens zinc finger, A20 domain containing 1 (ZA20D1), mRNA.	0.603657	0.546975
1.525	q21.2	chr1	A_16_P15290785	146752112	146752171	Homo sapiens zinc finger, A20 domain containing 1 (ZA20D1), mRNA.	1.08653	0.546975
1.526	q21.2	chr1	A_16_P15290820	146765214	146765273	Homo sapiens zinc finger, A20 domain containing 1 (ZA20D1), mRNA.	0.610229	0.546975
1.527	q21.2	chr1	A_16_P15290838	146772938	146772997	Homo sapiens zinc finger, A20 domain containing 1 (ZA20D1), mRNA.	0.936338	0.546975
1.528	q21.2	chr1	A_16_P15290860	146779880	146779939	Homo sapiens zinc finger, A20 domain containing 1 (ZA20D1), mRNA.	0.366942	0.546975
1.529	q21.2	chr1	A_14_P130162	146786984	146787043	Homo sapiens zinc finger, A20 domain containing 1 (ZA20D1), mRNA.	0.473132	0.546975
1.53	q21.2	chr1	A_16_P00161964	146803140	146803199	Unknown	0.565401	0.546975
1.531	q21.2	chr1	A_16_P00161991	146819417	146819476	Unknown	0.372755	0.546975
1.532	q21.2	chr1	A_16_P35303199	146828798	146828857	Unknown	0.826772	0.546975
1.533	q21.2	chr1	A_16_P15291032	146845203	146845262	Unknown	0.8539	0.546975
1.534	q21.2	chr1	A_16_P00162031	146853748	146853807	Homo sapiens vacuolar protein sorting 45A (yeast) (VPS45A), mRNA.	1.0207	0.546975
1.535	q21.2	chr1	A_14_P107801	146866582	146866641	Homo sapiens vacuolar protein sorting 45A (yeast) (VPS45A), mRNA.	0.454088	0.546975
1.536	q21.2	chr1	A_16_P00162074	146877233	146877292	Homo sapiens vacuolar protein sorting 45A (yeast) (VPS45A), mRNA.	0.662414	0.546975
1.537	q21.2	chr1	A_16_P15291143	146888806	146888865	Homo sapiens vacuolar protein sorting 45A (yeast) (VPS45A), mRNA.	0.878001	0.546975
1.538	q21.2	chr1	A_16_P00162089	146895661	146895720	Homo sapiens vacuolar protein sorting 45A (yeast) (VPS45A), mRNA.	0.606519	0.546975
1.539	q21.2	chr1	A_16_P15291173	146906824	146906883	Homo sapiens vacuolar protein sorting 45A (yeast) (VPS45A), mRNA.	0.551491	0.546975
1.54	q21.2	chr1	A_14_P138756	146913737	146913796	Homo sapiens vacuolar protein sorting 45A (yeast) (VPS45A), mRNA.	0.110603	0.546975
1.541	q21.2	chr1	A_16_P00162118	146922605	146922664	Homo sapiens vacuolar protein sorting 45A (yeast) (VPS45A), mRNA.	0.577231	0.546975
1.542	q21.2	chr1	A_16_P00162127	146930257	146930316	Homo sapiens vacuolar protein sorting 45A (yeast) (VPS45A), mRNA.	0.537052	0.546975
1.543	q21.2	chr1	A_14_P103528	146938814	146938873	Homo sapiens pleckstrin homology domain containing, family O member 1 (PLEKHO1), mRNA.	0.895522	0.546975
1.544	q21.2	chr1	A_16_P00162167	146949248	146949307	Unknown	0.898364	0.546975
1.545	q21.2	chr1	A_16_P00162171	146958918	146958977	Unknown	0.779738	0.546975
1.546	q21.2	chr1	A_16_P15291324	146972839	146972898	Unknown	1.02657	0.546975
1.547	q21.2	chr1	A_16_P15291352	146994437	146994496	Unknown	0.544508	0.546975
1.548	q21.2	chr1	A_16_P15291368	147000230	147000289	Unknown	0.663029	0.546975
1.549	q21.2	chr1	A_14_P118277	147005270	147005329	Homo sapiens acidic (leucine-rich) nuclear phosphoprotein 32 family, member E (ANP32E), mRNA.	0.401678	0.546975
1.55	q21.2	chr1	A_14_P110902	147011987	147012045	Homo sapiens acidic (leucine-rich) nuclear phosphoprotein 32 family, member E (ANP32E), mRNA.	1.06107	0.546975
1.551	q21.2	chr1	A_14_P136454	147014516	147014575	Homo sapiens acidic (leucine-rich) nuclear phosphoprotein 32 family, member E (ANP32E), mRNA.	0.430679	0.546975
1.552	q21.2	chr1	A_16_P15291419	147018750	147018809	Homo sapiens acidic (leucine-rich) nuclear phosphoprotein 32 family, member E (ANP32E), mRNA.	0.925336	0.546975
1.553	q21.2	chr1	A_16_P15291443	147029887	147029946	Unknown	0.934722	0.546975
1.554	q21.2	chr1	A_16_P15291453	147037238	147037297	Unknown	0.806991	0.546975
1.555	q21.2	chr1	A_16_P15291453	147037238	147037297	Unknown	0.551501	0.546975
1.556	q21.2	chr1	A_16_P15291453	147037238	147037297	Unknown	0.438916	0.546975
1.557	q21.2	chr1	A_16_P15291458	147041227	147041286	Unknown	1.12796	0.546975
1.558	q21.2	chr1	A_14_P114014	147047273	147047332	Homo sapiens carbonic anhydrase XIV (CA14), mRNA.	0.575345	0.546975
1.559	q21.2	chr1	A_14_P123368	147051327	147051385	Homo sapiens anterior pharynx defective 1 homolog A (C. elegans) (APH1A), mRNA.	0.629291	0.546975
1.56	q21.2	chr1	A_16_P15291511	147054959	147055018	Homo sapiens cDNA clone IMAGE:5295354, with apparent retained intron.	0.511074	0.546975
1.561	q21.2	chr1	A_16_P00162307	147058253	147058312	Homo sapiens chromosome 1 open reading frame 54 (C1orf54), mRNA.	0.54843	0.546975
1.562	q21.2	chr1	A_16_P00162313	147061998	147062057	Homo sapiens chromosome 1 open reading frame 54 (C1orf54), mRNA.	0.233617	0.546975
1.563	q21.2	chr1	A_14_P120673	147066339	147066398	Homo sapiens chromosome 1 open reading frame 54 (C1orf54), mRNA.	0.288806	0.546975
1.564	q21.2	chr1	A_14_P120954	147070449	147070503	Homo sapiens chromosome 1 open reading frame 51 (C1orf51), mRNA.	1.26901	0.546975
1.565	q21.2	chr1	A_16_P35303826	147073864	147073923	Unknown	0.310489	0.546975
1.566	q21.2	chr1	A_14_P132684	147079620	147079674	Homo sapiens mitochondrial ribosomal protein S21 (MRPS21), nuclear gene encoding mitochondrial protein, transcript variant 2, mRNA.	-1.15715	0.546975
1.567	q21.2	chr1	A_16_P35303858	147086209	147086268	Homo sapiens mitochondrial ribosomal protein S21 (MRPS21), nuclear gene encoding mitochondrial protein, transcript variant 2, mRNA.	0.729038	0.546975
1.568	q21.2	chr1	A_14_P114006	147092292	147092348	Homo sapiens mitochondrial ribosomal protein S21 (MRPS21), nuclear gene encoding mitochondrial protein, transcript variant 2, mRNA.	0.473275	0.546975
1.569	q21.2	chr1	A_16_P15291620	147096524	147096583	Unknown	-0.127623	0.546975
1.57	q21.2	chr1	A_16_P00162367	147105466	147105525	Unknown	0.107105	0.546975
1.571	q21.2	chr1	A_14_P132087	147110625	147110683	Homo sapiens PRP3 pre-mRNA processing factor 3 homolog (S. cerevisiae) (PRPF3), mRNA.	0.907434	0.546975
1.572	q21.2	chr1	A_16_P35303941	147120767	147120826	Homo sapiens PRP3 pre-mRNA processing factor 3 homolog (S. cerevisiae) (PRPF3), mRNA.	0.711355	0.546975
1.573	q21.2	chr1	A_16_P35303958	147129345	147129404	Homo sapiens PRP3 pre-mRNA processing factor 3 homolog (S. cerevisiae) (PRPF3), mRNA.	0.830254	0.546975
1.574	q21.2	chr1	A_14_P109827	147137839	147137898	Homo sapiens PRP3 pre-mRNA processing factor 3 homolog (S. cerevisiae) (PRPF3), mRNA.	0.465867	0.546975
1.575	q21.2	chr1	A_16_P00162420	147149976	147150035	Homo sapiens KIAA0460 (KIAA0460), mRNA.	-0.16721	0.546975
1.576	q21.2	chr1	A_16_P15291743	147156491	147156550	Homo sapiens KIAA0460 (KIAA0460), mRNA.	0.825618	0.546975
1.577	q21.2	chr1	A_16_P00162441	147167428	147167487	Homo sapiens KIAA0460 (KIAA0460), mRNA.	0.579093	0.546975
1.578	q21.2	chr1	A_16_P15291784	147182420	147182479	Homo sapiens KIAA0460 (KIAA0460), mRNA.	0.789999	0.546975
1.579	q21.2	chr1	A_16_P15291795	147192884	147192943	Homo sapiens KIAA0460 (KIAA0460), mRNA.	0.894898	0.546975
1.58	q21.2	chr1	A_16_P35304083	147199705	147199764	Homo sapiens KIAA0460 (KIAA0460), mRNA.	0.759065	0.546975
1.581	q21.2	chr1	A_16_P15291821	147205834	147205893	Homo sapiens KIAA0460 (KIAA0460), mRNA.	0.440481	0.546975
1.582	q21.2	chr1	A_16_P15291835	147214449	147214508	Homo sapiens KIAA0460 (KIAA0460), mRNA.	0.868885	0.546975
1.583	q21.2	chr1	A_16_P00162491	147231896	147231955	Homo sapiens KIAA0460 (KIAA0460), mRNA.	0.815709	0.546975
1.584	q21.2	chr1	A_16_P00162499	147244733	147244792	Homo sapiens KIAA0460 (KIAA0460), mRNA.	-0.642829	0.546975
1.585	q21.2	chr1	A_16_P15291891	147250299	147250358	Homo sapiens KIAA0460 (KIAA0460), mRNA.	0.45145	0.546975
1.586	q21.2	chr1	A_16_P00162516	147256955	147257014	Homo sapiens KIAA0460 (KIAA0460), mRNA.	0.358218	0.546975
1.587	q21.2	chr1	A_14_P202263	147263264	147263323	Unknown	0.72837	0.546975
1.588	q21.2	chr1	A_14_P111509	147272889	147272943	Unknown	0.83243	0.546975
1.589	q21.2	chr1	A_16_P15291960	147276676	147276735	Homo sapiens threonyl-tRNA synthetase-like 1 (TARSL1), mRNA.	0.986668	0.546975
1.59	q21.2	chr1	A_14_P132197	147281712	147281771	Homo sapiens threonyl-tRNA synthetase-like 1 (TARSL1), mRNA.	0.830486	0.546975
1.591	q21.2	chr1	A_16_P35304281	147288275	147288334	Homo sapiens threonyl-tRNA synthetase-like 1 (TARSL1), mRNA.	0.51132	0.546975
1.592	q21.2	chr1	A_16_P00162587	147299071	147299130	Homo sapiens extracellular matrix protein 1 (ECM1), transcript variant 1, mRNA.	0.56762	0.546975
1.593	q21.2	chr1	A_16_P00162593	147304779	147304838	Unknown	0.374564	0.546975
1.594	q21.2	chr1	A_16_P15292035	147309958	147310017	Unknown	0.317804	0.546975
1.595	q21.2	chr1	A_16_P00162601	147318920	147318979	Unknown	0.60036	0.546975
1.596	q21.2	chr1	A_16_P15292071	147329655	147329714	Unknown	1.21584	0.546975
1.597	q21.2	chr1	A_14_P131648	147335277	147335331	Homo sapiens ADAMTS-like 4 (ADAMTSL4), transcript variant 1, mRNA.	-3.43026		-0.795656
1.598	q21.2	chr1	A_14_P131428	147335805	147335852	Homo sapiens ADAMTS-like 4 (ADAMTSL4), transcript variant 1, mRNA.	-0.757052		-0.795656
1.599	q21.2	chr1	A_14_P132799	147342461	147342513	Homo sapiens ADAMTS-like 4 (ADAMTSL4), transcript variant 1, mRNA.	0.390556		-0.795656
1.6	q21.2	chr1	A_16_P00162643	147345996	147346053	Homo sapiens ADAMTS-like 4 (ADAMTSL4), transcript variant 1, mRNA.	-2.84855		-0.795656
1.601	q21.2	chr1	A_16_P00162653	147350532	147350591	Unknown	0.0634281	0.546975
1.602	q21.2	chr1	A_14_P101402	147360147	147360206	Homo sapiens myeloid cell leukemia sequence 1 (BCL2-related) (MCL1), transcript variant 1, mRNA.	0.548271	0.546975
1.603	q21.2	chr1	A_16_P00162675	147363965	147364020	Homo sapiens myeloid cell leukemia sequence 1 (BCL2-related) (MCL1), transcript variant 1, mRNA.	1.2791	0.546975
1.604	q21.2	chr1	A_16_P35304528	147368112	147368171	Unknown	0.749487	0.546975
1.605	q21.2	chr1	A_16_P15292196	147379259	147379318	Homo sapiens cDNA FLJ25172 fis, clone CBR08787.	0.568818	0.546975
1.606	q21.2	chr1	A_16_P15292211	147389938	147389997	Homo sapiens cDNA FLJ25172 fis, clone CBR08787.	0.470024	0.546975
1.607	q21.2	chr1	A_16_P15292217	147394907	147394966	Homo sapiens cDNA FLJ25172 fis, clone CBR08787.	0.6733	0.546975
1.608	q21.2	chr1	A_16_P00162704	147402207	147402266	Homo sapiens cDNA FLJ25172 fis, clone CBR08787.	0.337494	0.546975
1.609	q21.2	chr1	A_14_P104110	147408815	147408874	Homo sapiens endosulfine alpha (ENSA), transcript variant 3, mRNA.	0.341377	0.546975
1.61	q21.2	chr1	A_16_P15292266	147412654	147412713	Homo sapiens endosulfine alpha (ENSA), transcript variant 3, mRNA.	0.483473	0.546975
1.611	q21.2	chr1	A_16_P00162726	147423550	147423609	Unknown	0.882476	0.546975
1.612	q21.2	chr1	A_16_P15292292	147428107	147428166	Unknown	1.06273	0.546975
1.613	q21.2	chr1	A_16_P35304666	147434325	147434384	Homo sapiens golgi phosphoprotein 3-like (GOLPH3L), mRNA.	0.502535	0.546975
1.614	q21.2	chr1	A_14_P119113	147447380	147447432	Homo sapiens golgi phosphoprotein 3-like (GOLPH3L), mRNA.	0.0269749	0.546975
1.615	q21.2	chr1	A_16_P35304721	147468377	147468436	Homo sapiens golgi phosphoprotein 3-like (GOLPH3L), mRNA.	0.983736	0.546975
1.616	q21.2	chr1	A_16_P35304736	147473938	147473997	Homo sapiens golgi phosphoprotein 3-like (GOLPH3L), mRNA.	0.716684	0.546975
1.617	q21.2	chr1	A_16_P15292391	147480230	147480289	Homo sapiens golgi phosphoprotein 3-like (GOLPH3L), mRNA.	0.293845	0.546975
1.618	q21.2	chr1	A_16_P35304775	147485613	147485672	Homo sapiens HORMA domain containing 1 (HORMAD1), mRNA.	0.809875	0.546975
1.619	q21.2	chr1	A_14_P114946	147493803	147493862	Homo sapiens HORMA domain containing 1 (HORMAD1), mRNA.	0.632548	0.546975
1.62	q21.2	chr1	A_16_P00162816	147499616	147499675	Homo sapiens HORMA domain containing 1 (HORMAD1), mRNA.	0.682206	0.546975
1.621	q21.2	chr1	A_14_P119560	147506206	147506265	Homo sapiens HORMA domain containing 1 (HORMAD1), mRNA.	0.782238	0.546975
1.622	q21.2	chr1	A_16_P15292478	147518625	147518684	Homo sapiens cathepsin S (CTSS), mRNA.	0.780878	0.546975
1.623	q21.2	chr1	A_16_P00162843	147528905	147528964	Homo sapiens cathepsin S (CTSS), mRNA.	0.370805	0.546975
1.624	q21.2	chr1	A_16_P00162847	147535677	147535736	Homo sapiens cathepsin S (CTSS), mRNA.	0.516732	0.546975
1.625	q21.2	chr1	A_14_P103986	147551272	147551330	Homo sapiens cathepsin S (CTSS), mRNA.	0.76033	0.546975
1.626	q21.2	chr1	A_16_P15292546	147558167	147558226	Unknown	0.71608	0.546975
1.627	q21.2	chr1	A_16_P15292559	147565984	147566043	Unknown	0.510831	0.546975
1.628	q21.2	chr1	A_16_P00162887	147571011	147571070	Unknown	0.729234	0.546975
1.629	q21.2	chr1	A_14_P115591	147584714	147584768	Homo sapiens cathepsin K (pycnodysostosis) (CTSK), mRNA.	0.601361	0.546975
1.63	q21.2	chr1	A_16_P00162917	147591718	147591777	Homo sapiens cathepsin K (pycnodysostosis) (CTSK), mRNA.	0.975532	0.546975
1.631	q21.2	chr1	A_16_P00162929	147596737	147596796	Homo sapiens aryl hydrocarbon receptor nuclear translocator (ARNT), transcript variant 1, mRNA.	1.06185	0.546975
1.632	q21.2	chr1	A_16_P00162943	147602620	147602679	Homo sapiens aryl hydrocarbon receptor nuclear translocator (ARNT), transcript variant 1, mRNA.	0.807148	0.546975
1.633	q21.2	chr1	A_14_P138897	147612116	147612175	Homo sapiens aryl hydrocarbon receptor nuclear translocator (ARNT), transcript variant 1, mRNA.	0.621283	0.546975
1.634	q21.2	chr1	A_14_P135828	147622010	147622063	Homo sapiens aryl hydrocarbon receptor nuclear translocator (ARNT), transcript variant 1, mRNA.	0.541728	0.546975
1.635	q21.2	chr1	A_14_P136306	147631793	147631852	Homo sapiens aryl hydrocarbon receptor nuclear translocator (ARNT), transcript variant 1, mRNA.	0.710139	0.546975
1.636	q21.2	chr1	A_16_P00162995	147638288	147638347	Homo sapiens aryl hydrocarbon receptor nuclear translocator (ARNT), transcript variant 1, mRNA.	0.644319	0.546975
1.637	q21.2	chr1	A_16_P15292764	147652348	147652407	Homo sapiens aryl hydrocarbon receptor nuclear translocator (ARNT), transcript variant 1, mRNA.	0.52685	0.546975
1.638	q21.2	chr1	A_14_P134059	147659658	147659717	Homo sapiens aryl hydrocarbon receptor nuclear translocator (ARNT), transcript variant 1, mRNA.	1.01211	0.546975
1.639	q21.2	chr1	A_16_P35305212	147666267	147666326	Unknown	0.757008	0.546975
1.64	q21.2	chr1	A_16_P15292818	147675267	147675326	Unknown	0.792936	0.546975
1.641	q21.2	chr1	A_16_P15292831	147683866	147683925	Unknown	0.432679	0.546975
1.642	q21.2	chr1	A_16_P00163050	147692034	147692093	Unknown	0.753419	0.546975
1.643	q21.2	chr1	A_16_P00163057	147700452	147700511	Unknown	-0.334253	0.546975
1.644	q21.2	chr1	A_16_P15292877	147714062	147714121	Homo sapiens SET domain, bifurcated 1 (SETDB1), mRNA.	0.819764	0.546975
1.645	q21.2	chr1	A_16_P35305316	147728331	147728390	Homo sapiens SET domain, bifurcated 1 (SETDB1), mRNA.	0.871692	0.546975
1.646	q21.2	chr1	A_14_P100717	147736417	147736476	Homo sapiens SET domain, bifurcated 1 (SETDB1), mRNA.	0.682585	0.546975
1.647	q21.2	chr1	A_16_P00163094	147744866	147744925	Homo sapiens SET domain, bifurcated 1 (SETDB1), mRNA.	0.641518	0.546975
1.648	q21.2	chr1	A_16_P35305389	147750204	147750263	Homo sapiens SET domain, bifurcated 1 (SETDB1), mRNA.	0.593627	0.546975
1.649	q21.2	chr1	A_14_P128132	147754603	147754648	Homo sapiens LAG1 longevity assurance homolog 2 (S. cerevisiae) (LASS2), transcript variant 3, mRNA.	0.86496	0.546975
1.65	q21.2	chr1	A_14_P112869	147757238	147757297	Homo sapiens LAG1 longevity assurance homolog 2 (S. cerevisiae) (LASS2), transcript variant 3, mRNA.	0.399976	0.546975
1.651	q21.2	chr1	A_16_P00163131	147761068	147761127	Unknown	-1.33321	0.546975
1.652	q21.2	chr1	A_16_P00163139	147767223	147767277	Unknown	0.820801	0.546975
1.653	q21.2	chr1	A_16_P00163146	147771070	147771125	Homo sapiens annexin A9 (ANXA9), mRNA.	0.286317	0.546975
1.654	q21.2	chr1	A_16_P15293024	147774882	147774941	Homo sapiens annexin A9 (ANXA9), mRNA.	0.916773	0.546975
1.655	q21.2	chr1	A_14_P128620	147779483	147779542	Homo sapiens annexin A9 (ANXA9), mRNA.	0.420787	0.546975
1.656	q21.2	chr1	A_14_P108204	147782393	147782452	Homo sapiens family with sequence similarity 63, member A (FAM63A), transcript variant 1, mRNA.	0.651616	0.546975
1.657	q21.2	chr1	A_14_P130483	147783778	147783823	Homo sapiens family with sequence similarity 63, member A (FAM63A), transcript variant 1, mRNA.	0.72319	0.546975
1.658	q21.2	chr1	A_14_P130500	147791827	147791886	Homo sapiens family with sequence similarity 63, member A (FAM63A), transcript variant 1, mRNA.	0.256158	0.546975
1.659	q21.2	chr1	A_14_P130500	147791827	147791886	Homo sapiens family with sequence similarity 63, member A (FAM63A), transcript variant 1, mRNA.	0.220906	0.546975
1.66	q21.2	chr1	A_14_P130500	147791827	147791886	Homo sapiens family with sequence similarity 63, member A (FAM63A), transcript variant 1, mRNA.	-0.0290693	0.546975
1.661	q21.2	chr1	A_16_P00163196	147799028	147799087	Homo sapiens prune homolog (Drosophila) (PRUNE), mRNA.	0.479154	0.546975
1.662	q21.2	chr1	A_16_P35305585	147803967	147804026	Homo sapiens prune homolog (Drosophila) (PRUNE), mRNA.	0.823399	0.546975
1.663	q21.2	chr1	A_14_P100336	147812113	147812172	Homo sapiens prune homolog (Drosophila) (PRUNE), mRNA.	0.760734	0.546975
1.664	q21.2	chr1	A_16_P00163222	147819305	147819364	Homo sapiens prune homolog (Drosophila) (PRUNE), mRNA.	0.903473	0.546975
1.665	q21.2	chr1	A_16_P00163231	147823026	147823085	Homo sapiens BCL2/adenovirus E1B 19kD interacting protein like (BNIPL), transcript variant 1, mRNA.	0.681471	0.546975
1.666	q21.2	chr1	A_14_P102385	147826899	147826957	Homo sapiens BCL2/adenovirus E1B 19kD interacting protein like (BNIPL), transcript variant 1, mRNA.	0.692008	0.546975
1.667	q21.2	chr1	A_16_P00163240	147831588	147831647	Homo sapiens BCL2/adenovirus E1B 19kD interacting protein like (BNIPL), transcript variant 1, mRNA.	0.712859	0.546975
1.668	q21.2	chr1	A_14_P119371	147836482	147836541	Homo sapiens chromosome 1 open reading frame 56 (C1orf56), mRNA.	0.627159	0.546975
1.669	q21.2	chr1	A_14_P200031	147836751	147836810	Homo sapiens chromosome 1 open reading frame 56 (C1orf56), mRNA.	0.667022	0.546975
1.67	q21.2	chr1	A_14_P136601	147840673	147840718	Homo sapiens CDC42 small effector 1 (CDC42SE1), transcript variant 1, mRNA.	-0.0144571	0.546975
1.671	q21.2	chr1	A_14_P102041	147845819	147845873	Homo sapiens myeloid/lymphoid or mixed-lineage leukemia (trithorax homolog, Drosophila); translocated to, 11 (MLLT11), mRNA.	0.363614	0.546975
1.672	q21.2	chr1	A_14_P114453	147850106	147850165	Homo sapiens myeloid/lymphoid or mixed-lineage leukemia (trithorax homolog, Drosophila); translocated to, 11 (MLLT11), mRNA.	0.450968	0.546975
1.673	q21.2	chr1	A_14_P108384	147853680	147853739	Homo sapiens myeloid/lymphoid or mixed-lineage leukemia (trithorax homolog, Drosophila); translocated to, 11 (MLLT11), mRNA.	0.977687	0.546975
1.674	q21.2	chr1	A_16_P15293268	147864527	147864586	Homo sapiens hypothetical protein MGC29891 (MGC29891), mRNA.	0.14127	0.546975
1.675	q21.2	chr1	A_16_P15293283	147878699	147878758	Homo sapiens hypothetical protein MGC29891 (MGC29891), mRNA.	0.495467	0.546975
1.676	q21.2	chr1	A_14_P114070	147892583	147892642	Homo sapiens hypothetical protein MGC29891 (MGC29891), mRNA.	0.823118	0.546975
1.677	q21.2	chr1	A_16_P15293333	147903945	147904004	Homo sapiens hypothetical protein MGC29891 (MGC29891), mRNA.	0.619435	0.546975
1.678	q21.2	chr1	A_16_P00163343	147914814	147914873	Unknown	0.270096	0.546975
1.679	q21.2	chr1	A_16_P35305887	147920206	147920255	Homo sapiens sema domain, transmembrane domain (TM), and cytoplasmic domain, (semaphorin) 6C (SEMA6C), mRNA.	1.2404	0.546975
1.68	q21.2	chr1	A_16_P00163364	147924248	147924307	Homo sapiens sema domain, transmembrane domain (TM), and cytoplasmic domain, (semaphorin) 6C (SEMA6C), mRNA.	0.639136	0.546975
1.681	q21.2	chr1	A_14_P106988	147930006	147930065	Homo sapiens sema domain, transmembrane domain (TM), and cytoplasmic domain, (semaphorin) 6C (SEMA6C), mRNA.	0.194495	0.546975
1.682	q21.2	chr1	A_16_P15293429	147934502	147934561	Unknown	0.605324	0.546975
1.683	q21.2	chr1	A_16_P15293432	147939539	147939598	Unknown	0.511475	0.546975
1.684	q21.2	chr1	A_14_P110629	147942498	147942555	Homo sapiens tumor necrosis factor, alpha-induced protein 8-like 2 (TNFAIP8L2), mRNA.	0.781049	0.546975
1.685	q21.2	chr1	A_16_P35305969	147946165	147946224	Homo sapiens LysM, putative peptidoglycan-binding, domain containing 1 (LYSMD1), mRNA.	0.541321	0.546975
1.686	q21.2	chr1	A_16_P15293459	147949840	147949899	Homo sapiens LysM, putative peptidoglycan-binding, domain containing 1 (LYSMD1), mRNA.	0.65785	0.546975
1.687	q21.2	chr1	A_14_P116662	147953020	147953079	Homo sapiens sodium channel modifier 1 (SCNM1), transcript variant 2, mRNA.	0.796123	0.546975
1.688	q21.2	chr1	A_14_P137815	147958917	147958967	Homo sapiens tropomodulin 4 (muscle) (TMOD4), mRNA.	1.17019	0.546975
1.689	q21.2	chr1	A_16_P00163430	147961995	147962054	Homo sapiens vacuolar protein sorting 72 (S. cerevisiae) (VPS72), mRNA.	-0.0629752	0.546975
1.69	q21.2	chr1	A_14_P110081	147965885	147965941	Homo sapiens vacuolar protein sorting 72 (S. cerevisiae) (VPS72), mRNA.	0.919015	0.546975
1.691	q21.2	chr1	A_16_P15293513	147972464	147972523	Homo sapiens vacuolar protein sorting 72 (S. cerevisiae) (VPS72), mRNA.	0.163982	0.546975
1.692	q21.2	chr1	A_16_P15293537	147983390	147983449	Unknown	0.892827	0.546975
1.693	q21.2	chr1	A_14_P136624	147990060	147990119	Homo sapiens phosphatidylinositol-4-phosphate 5-kinase, type I, alpha (PIP5K1A), mRNA.	0.942292	0.546975
1.694	q21.2	chr1	A_16_P15293568	147999328	147999387	Homo sapiens phosphatidylinositol-4-phosphate 5-kinase, type I, alpha (PIP5K1A), mRNA.	0.422888	0.546975
1.695	q21.2	chr1	A_16_P15293579	148007028	148007087	Homo sapiens phosphatidylinositol-4-phosphate 5-kinase, type I, alpha (PIP5K1A), mRNA.	1.07129	0.546975
1.696	q21.2	chr1	A_14_P138128	148012908	148012966	Homo sapiens phosphatidylinositol-4-phosphate 5-kinase, type I, alpha (PIP5K1A), mRNA.	0.54236	0.546975
1.697	q21.2	chr1	A_16_P00163495	148025554	148025613	Homo sapiens phosphatidylinositol-4-phosphate 5-kinase, type I, alpha (PIP5K1A), mRNA.	0.818673	0.546975
1.698	q21.2	chr1	A_16_P00163501	148033355	148033414	Homo sapiens phosphatidylinositol-4-phosphate 5-kinase, type I, alpha (PIP5K1A), mRNA.	0.67964	0.546975
1.699	q21.2	chr1	A_16_P35306206	148037312	148037371	Unknown	0.771014	0.546975
1.7	q21.2	chr1	A_16_P15293657	148047648	148047706	Homo sapiens proteasome (prosome, macropain) 26S subunit, non-ATPase, 4 (PSMD4), transcript variant 1, mRNA.	0.603784	0.546975
1.701	q21.2	chr1	A_14_P137809	148052253	148052312	Homo sapiens proteasome (prosome, macropain) 26S subunit, non-ATPase, 4 (PSMD4), transcript variant 1, mRNA.	0.874558	0.546975
1.702	q21.2	chr1	A_16_P15293678	148057398	148057457	Unknown	0.450992	0.546975
1.703	q21.2	chr1	A_14_P120078	148071561	148071613	Homo sapiens zinc finger protein 687 (ZNF687), mRNA.	0.185012	0.546975
1.704	q21.2	chr1	A_16_P35306308	148076830	148076889	Homo sapiens zinc finger protein 687 (ZNF687), mRNA.	-0.509715	0.546975
1.705	q21.2	chr1	A_16_P15293744	148081128	148081185	Homo sapiens phosphatidylinositol 4-kinase, catalytic, beta polypeptide (PIK4CB), mRNA.	1.26396	0.546975
1.706	q21.2	chr1	A_16_P00163571	148086513	148086572	Homo sapiens phosphatidylinositol 4-kinase, catalytic, beta polypeptide (PIK4CB), mRNA.	0.188167	0.546975
1.707	q21.2	chr1	A_16_P15293771	148092018	148092077	Homo sapiens phosphatidylinositol 4-kinase, catalytic, beta polypeptide (PIK4CB), mRNA.	0.959967	0.546975
1.708	q21.3	chr1	A_16_P35306389	148100241	148100300	Homo sapiens phosphatidylinositol 4-kinase, catalytic, beta polypeptide (PIK4CB), mRNA.	0.347315	0.546975
1.709	q21.3	chr1	A_14_P113673	148111268	148111327	Homo sapiens phosphatidylinositol 4-kinase, catalytic, beta polypeptide (PIK4CB), mRNA.	0.988748	0.546975
1.71	q21.3	chr1	A_16_P00163623	148118106	148118165	Unknown	0.0397274	0.546975
1.711	q21.3	chr1	A_16_P15293857	148122275	148122328	Unknown	0.581389	0.546975
1.712	q21.3	chr1	A_14_P109760	151058042	151058094	Homo sapiens HCLS1 associated protein X-1, transcript variant 1, mRNA (cDNA clone MGC:12268 IMAGE:3931805), complete cds.	-1.43586		-1.93355
1.713	q21.3	chr1	A_14_P109760	151058042	151058094	Homo sapiens HCLS1 associated protein X-1, transcript variant 1, mRNA (cDNA clone MGC:12268 IMAGE:3931805), complete cds.	-2.31906		-1.93355
1.714	q21.3	chr1	A_14_P109760	151058042	151058094	Homo sapiens HCLS1 associated protein X-1, transcript variant 1, mRNA (cDNA clone MGC:12268 IMAGE:3931805), complete cds.	-2.31895		-1.93355
1.715	q22	chr1	A_16_P15302189	151788646	151788693	Human mRNA for transmembrane epithelial tumour mucin antigen.	-0.703414		-0.783056
1.716	q22	chr1	A_16_P00168406	151792095	151792154	Human mRNA for transmembrane epithelial tumour mucin antigen.	-0.120763		-0.783056
1.717	q22	chr1	A_16_P15302215	151795695	151795744	Human mRNA for transmembrane epithelial tumour mucin antigen.	-2.44466		-0.783056
1.718	q22	chr1	A_16_P00168422	151799543	151799602	Human mRNA for transmembrane epithelial tumour mucin antigen.	0.430812		-0.783056
1.719	q22	chr1	A_14_P136715	151802511	151802564	Human mRNA for transmembrane epithelial tumour mucin antigen.	-1.16506		-0.783056
1.72	q22	chr1	A_16_P00168432	151805695	151805754	Homo sapiens DC-STAMP domain containing 2 (DCST2), mRNA.	-0.141708		-0.783056
1.721	q22	chr1	A_16_P15302254	151809154	151809213	Homo sapiens DC-STAMP domain containing 2 (DCST2), mRNA.	0.817439		-0.783056
1.722	q22	chr1	A_14_P106381	151815729	151815788	Homo sapiens DC-STAMP domain containing 2 (DCST2), mRNA.	-0.761533		-0.783056
1.723	q22	chr1	A_16_P15302367	151846194	151846242	Homo sapiens ADAM metallopeptidase domain 15 (metargidin) (ADAM15), transcript variant 2, mRNA.	-2.68079		-2.30505
1.724	q22	chr1	A_16_P15302384	151851759	151851816	Homo sapiens ephrin-A4 (EFNA4), transcript variant 1, mRNA.	-2.02809		-2.30505
1.725	q22	chr1	A_14_P118932	151855007	151855066	Homo sapiens ephrin-A4 (EFNA4), transcript variant 1, mRNA.	-0.387972		-0.783056
1.726	q22	chr1	A_16_P15302402	151857827	151857886	Human mRNA for transmembrane epithelial tumour mucin antigen.	0.25466		-0.783056
1.727	q22	chr1	A_14_P135793	151865010	151865054	Homo sapiens ephrin-A3 (EFNA3), mRNA.	-0.545463		-0.783056
1.728	q22	chr1	A_14_P102872	151866955	151867008	Homo sapiens ephrin-A3 (EFNA3), mRNA.	-0.637278		-0.783056
1.729	q22	chr1	A_14_P134411	151873010	151873068	Homo sapiens ephrin-A3 (EFNA3), mRNA.	-0.702424		-0.783056
1.73	q22	chr1	A_16_P00169619	152855057	152855116	Unknown	-2.80469		-2.98018
1.731	q22	chr1	A_16_P15304555	152859169	152859228	Homo sapiens cDNA FLJ43493 fis, clone OCBBF3009279.	-3.25057		-2.98018
1.732	q22	chr1	A_14_P131501	153026574	153026623	Homo sapiens progestin and adipoQ receptor family member VI (PAQR6), transcript variant 1, mRNA.	-2.84629		-2.91467
1.733	q22	chr1	A_16_P00169861	153033448	153033502	Homo sapiens Smg-5 homolog, nonsense mediated mRNA decay factor (C. elegans) (SMG5), mRNA.	-2.98764		-2.91467
1.734	q22	chr1	A_16_P35318954	153139079	153139138	Unknown	-1.22506		-1.17865
1.735	q22	chr1	A_16_P00170019	153150675	153150734	Unknown	-2.76017		-1.17865
1.736	q22	chr1	A_14_P117615	153158528	153158587	Homo sapiens Rh family, B glycoprotein (RHBG), mRNA.	0.204591		-1.17865
1.737	q22	chr1	A_16_P00170041	153166163	153166219	Homo sapiens Rh family, B glycoprotein (RHBG), mRNA.	-2.87169		-1.17865
1.738	q22	chr1	A_16_P00170053	153171937	153171996	Homo sapiens mRNA, chromosome 1 specific transcript KIAA0502.	-0.0522455		-1.17865
1.739	q22	chr1	A_16_P35319056	153175336	153175390	Homo sapiens mRNA, chromosome 1 specific transcript KIAA0502.	-1.43857		-1.17865
1.74	q23.1	chr1	A_16_P00171196	153867579	153867638	Unknown	-2.49404		-2.11841
1.741	q23.1	chr1	A_16_P00171204	153875226	153875285	Homo sapiens FLJ16478 protein (FLJ16478), mRNA.	-1.85424		-2.11841
1.742	q23.3	chr1	A_16_P15316567	158080538	158080597	Unknown	-2.12014		-1.12701
1.743	q23.3	chr1	A_14_P134814	158088248	158088293	Homo sapiens myelin protein zero (Charcot-Marie-Tooth neuropathy 1B) (MPZ), mRNA.	0.0684017		-1.12701
1.744	q23.3	chr1	A_16_P00176764	158097918	158097977	Homo sapiens succinate dehydrogenase complex, subunit C, integral membrane protein, 15kDa (SDHC), nuclear gene encoding mitochondrial protein, transcript variant 2, mRNA.	-1.50224		-1.12701
1.745	q23.3	chr1	A_14_P110882	158104138	158104197	Homo sapiens succinate dehydrogenase complex, subunit C, integral membrane protein, 15kDa (SDHC), nuclear gene encoding mitochondrial protein, transcript variant 2, mRNA.	-1.09604		-1.12701
1.746	q24.3	chr1	A_16_P15341280	168554582	168554641	Homo sapiens dynamin 3 (DNM3), mRNA.	0.549639	0.576714
1.747	q24.3	chr1	A_16_P15341313	168570458	168570517	Homo sapiens dynamin 3 (DNM3), mRNA.	0.604445	0.576714
1.748	q24.3	chr1	A_16_P15341334	168577703	168577762	Homo sapiens dynamin 3 (DNM3), mRNA.	0.723335	0.576714
1.749	q24.3	chr1	A_16_P15341377	168590830	168590889	Homo sapiens dynamin 3 (DNM3), mRNA.	0.502334	0.576714
1.75	q24.3	chr1	A_16_P15341410	168605141	168605200	Homo sapiens dynamin 3 (DNM3), mRNA.	0.381263	0.576714
1.751	q24.3	chr1	A_16_P15341437	168615327	168615386	Homo sapiens dynamin 3 (DNM3), mRNA.	0.787254	0.576714
1.752	q24.3	chr1	A_14_P104759	168622525	168622576	Homo sapiens dynamin 3 (DNM3), mRNA.	0.465424	0.576714
1.753	q24.3	chr1	A_16_P15341465	168632425	168632484	Homo sapiens dynamin 3 (DNM3), mRNA.	0.695687	0.576714
1.754	q24.3	chr1	A_16_P35356915	168640257	168640316	Homo sapiens dynamin 3 (DNM3), mRNA.	0.728048	0.576714
1.755	q24.3	chr1	A_16_P15341505	168646117	168646176	Homo sapiens dynamin 3 (DNM3), mRNA.	0.176696	0.576714
1.756	q24.3	chr1	A_16_P15341521	168653894	168653953	Homo sapiens dynamin 3 (DNM3), mRNA.	0.750478	0.576714
1.757	q24.3	chr1	A_16_P00191500	168660110	168660169	Homo sapiens dynamin 3 (DNM3), mRNA.	0.567458	0.576714
1.758	q24.3	chr1	A_16_P15341539	168667946	168668005	Homo sapiens dynamin 3 (DNM3), mRNA.	0.998645	0.576714
1.759	q24.3	chr1	A_16_P15341557	168676060	168676119	Homo sapiens dynamin 3 (DNM3), mRNA.	0.395114	0.576714
1.76	q24.3	chr1	A_16_P15341592	168689945	168690004	Homo sapiens dynamin 3 (DNM3), mRNA.	0.849442	0.576714
1.761	q24.3	chr1	A_16_P35357041	168702232	168702291	Homo sapiens dynamin 3 (DNM3), mRNA.	0.173797	0.576714
1.762	q24.3	chr1	A_16_P15341637	168714094	168714153	Homo sapiens dynamin 3 (DNM3), mRNA.	0.522402	0.576714
1.763	q24.3	chr1	A_16_P15341641	168723128	168723187	Homo sapiens dynamin 3 (DNM3), mRNA.	0.776732	0.576714
1.764	q24.3	chr1	A_16_P35357071	168733124	168733183	Homo sapiens dynamin 3 (DNM3), mRNA.	0.551473	0.576714
1.765	q24.3	chr1	A_14_P113743	168742778	168742837	Homo sapiens dynamin 3 (DNM3), mRNA.	0.587033	0.576714
1.766	q24.3	chr1	A_16_P00191594	168751043	168751102	Homo sapiens dynamin 3 (DNM3), mRNA.	0.833181	0.576714
1.767	q24.3	chr1	A_16_P15341708	168762659	168762718	Homo sapiens dynamin 3 (DNM3), mRNA.	0.762045	0.576714
1.768	q24.3	chr1	A_16_P15341731	168769984	168770043	Homo sapiens dynamin 3 (DNM3), mRNA.	0.623147	0.576714
1.769	q24.3	chr1	A_16_P35357175	168782593	168782652	Homo sapiens dynamin 3 (DNM3), mRNA.	0.733755	0.576714
1.77	q24.3	chr1	A_16_P00191643	168793643	168793702	Homo sapiens dynamin 3 (DNM3), mRNA.	0.609844	0.576714
1.771	q24.3	chr1	A_16_P00191654	168800810	168800869	Homo sapiens dynamin 3 (DNM3), mRNA.	0.94715	0.576714
1.772	q24.3	chr1	A_16_P35357242	168808626	168808685	Homo sapiens dynamin 3 (DNM3), mRNA.	0.0828249	0.576714
1.773	q24.3	chr1	A_16_P35357256	168812476	168812535	Homo sapiens dynamin 3 (DNM3), mRNA.	0.672378	0.576714
1.774	q24.3	chr1	A_16_P15341847	168818982	168819041	Homo sapiens dynamin 3 (DNM3), mRNA.	0.67166	0.576714
1.775	q24.3	chr1	A_16_P35357284	168822863	168822922	Homo sapiens dynamin 3 (DNM3), mRNA.	0.339989	0.576714
1.776	q24.3	chr1	A_16_P00191704	168828118	168828177	Homo sapiens dynamin 3 (DNM3), mRNA.	0.347458	0.576714
1.777	q24.3	chr1	A_16_P15341886	168832476	168832535	Homo sapiens dynamin 3 (DNM3), mRNA.	0.244991	0.576714
1.778	q24.3	chr1	A_16_P15341894	168835124	168835183	Homo sapiens dynamin 3 (DNM3), mRNA.	0.601535	0.576714
1.779	q24.3	chr1	A_16_P15341907	168838760	168838819	Homo sapiens dynamin 3 (DNM3), mRNA.	0.54294	0.576714
1.78	q24.3	chr1	A_16_P15341916	168841328	168841387	Homo sapiens dynamin 3 (DNM3), mRNA.	0.739985	0.576714
1.781	q24.3	chr1	A_16_P00191740	168845243	168845302	Homo sapiens dynamin 3 (DNM3), mRNA.	0.325393	0.576714
1.782	q24.3	chr1	A_16_P15341940	168847819	168847878	Homo sapiens dynamin 3 (DNM3), mRNA.	0.627889	0.576714
1.783	q24.3	chr1	A_16_P15341952	168850945	168851004	Homo sapiens dynamin 3 (DNM3), mRNA.	0.816295	0.576714
1.784	q24.3	chr1	A_16_P15341970	168855977	168856036	Homo sapiens dynamin 3 (DNM3), mRNA.	0.266557	0.576714
1.785	q24.3	chr1	A_14_P120239	168862261	168862320	Homo sapiens dynamin 3 (DNM3), mRNA.	0.575446	0.576714
1.786	q24.3	chr1	A_16_P00191779	168865383	168865442	Homo sapiens dynamin 3 (DNM3), mRNA.	0.385184	0.576714
1.787	q24.3	chr1	A_16_P15342001	168869889	168869948	Homo sapiens dynamin 3 (DNM3), mRNA.	0.0595974	0.576714
1.788	q24.3	chr1	A_16_P35357452	168875492	168875551	Homo sapiens dynamin 3 (DNM3), mRNA.	0.281347	0.576714
1.789	q24.3	chr1	A_16_P35357479	168883245	168883304	Homo sapiens dynamin 3 (DNM3), mRNA.	0.989893	0.576714
1.79	q24.3	chr1	A_16_P00191828	168888800	168888859	Homo sapiens dynamin 3 (DNM3), mRNA.	0.609752	0.576714
1.791	q24.3	chr1	A_16_P15342067	168903611	168903670	Homo sapiens dynamin 3 (DNM3), mRNA.	0.457882	0.576714
1.792	q24.3	chr1	A_16_P15342099	168913275	168913334	Homo sapiens dynamin 3 (DNM3), mRNA.	0.908917	0.576714
1.793	q24.3	chr1	A_16_P15342136	168924824	168924883	Homo sapiens dynamin 3 (DNM3), mRNA.	0.863469	0.576714
1.794	q24.3	chr1	A_16_P15342148	168930289	168930348	Homo sapiens dynamin 3 (DNM3), mRNA.	0.937128	0.576714
1.795	q24.3	chr1	A_16_P00191881	168936898	168936957	Homo sapiens dynamin 3 (DNM3), mRNA.	0.994153	0.576714
1.796	q24.3	chr1	A_16_P00191894	168942783	168942842	Homo sapiens dynamin 3 (DNM3), mRNA.	0.43695	0.576714
1.797	q24.3	chr1	A_14_P105281	168954432	168954491	Homo sapiens dynamin 3 (DNM3), mRNA.	0.729819	0.576714
1.798	q24.3	chr1	A_16_P35357669	168967700	168967759	Homo sapiens dynamin 3 (DNM3), mRNA.	0.512581	0.576714
1.799	q24.3	chr1	A_16_P15342256	168976284	168976343	Homo sapiens dynamin 3 (DNM3), mRNA.	0.75167	0.576714
1.8	q24.3	chr1	A_16_P35357720	168985515	168985574	Homo sapiens dynamin 3 (DNM3), mRNA.	0.738043	0.576714
1.801	q24.3	chr1	A_16_P15342303	168993597	168993656	Homo sapiens dynamin 3 (DNM3), mRNA.	0.116787	0.576714
1.802	q24.3	chr1	A_16_P35357773	169013010	169013069	Homo sapiens dynamin 3 (DNM3), mRNA.	0.573001	0.576714
1.803	q24.3	chr1	A_16_P35357783	169022561	169022620	Homo sapiens dynamin 3 (DNM3), mRNA.	0.601264	0.576714
1.804	q24.3	chr1	A_16_P00192015	169029100	169029159	Homo sapiens dynamin 3 (DNM3), mRNA.	0.493966	0.576714
1.805	q24.3	chr1	A_16_P15342401	169039979	169040038	Homo sapiens dynamin 3 (DNM3), mRNA.	0.239422	0.576714
1.806	q24.3	chr1	A_16_P15342414	169045503	169045562	Homo sapiens dynamin 3 (DNM3), mRNA.	0.493318	0.576714
1.807	q24.3	chr1	A_16_P35357880	169054722	169054781	Homo sapiens dynamin 3 (DNM3), mRNA.	0.924395	0.576714
1.808	q24.3	chr1	A_16_P00192075	169064997	169065056	Homo sapiens dynamin 3 (DNM3), mRNA.	0.60321	0.576714
1.809	q24.3	chr1	A_16_P15342477	169072037	169072096	Homo sapiens dynamin 3 (DNM3), mRNA.	0.553967	0.576714
1.81	q24.3	chr1	A_16_P15342504	169079895	169079954	Homo sapiens dynamin 3 (DNM3), mRNA.	0.516427	0.576714
1.811	q24.3	chr1	A_16_P35357966	169087893	169087952	Homo sapiens dynamin 3 (DNM3), mRNA.	0.370052	0.576714
1.812	q24.3	chr1	A_14_P202086	169094039	169094098	Homo sapiens dynamin 3 (DNM3), mRNA.	0.627513	0.576714
1.813	q24.3	chr1	A_14_P111508	169098021	169098080	Homo sapiens dynamin 3 (DNM3), mRNA.	0.410732	0.576714
1.814	q24.3	chr1	A_16_P15342607	169109616	169109675	Homo sapiens dynamin 3 (DNM3), mRNA.	0.726211	0.576714
1.815	q24.3	chr1	A_16_P15342648	169121487	169121546	Homo sapiens chromosome 1 open reading frame 105 (C1orf105), mRNA.	0.940191	0.576714
1.816	q24.3	chr1	A_16_P15342663	169130169	169130228	Homo sapiens chromosome 1 open reading frame 105 (C1orf105), mRNA.	0.484628	0.576714
1.817	q24.3	chr1	A_16_P35358114	169142211	169142270	Homo sapiens chromosome 1 open reading frame 105 (C1orf105), mRNA.	-0.0508968	0.576714
1.818	q24.3	chr1	A_14_P125792	169144031	169144090	Homo sapiens chromosome 1 open reading frame 105 (C1orf105), mRNA.	0.557144	0.576714
1.819	q24.3	chr1	A_16_P35358147	169149254	169149313	Homo sapiens chromosome 1 open reading frame 105 (C1orf105), mRNA.	0.259365	0.576714
1.82	q24.3	chr1	A_16_P35358169	169155878	169155937	Homo sapiens chromosome 1 open reading frame 105 (C1orf105), mRNA.	0.47154	0.576714
1.821	q24.3	chr1	A_14_P108915	169164446	169164505	Homo sapiens chromosome 1 open reading frame 105 (C1orf105), mRNA.	1.04388	0.576714
1.822	q24.3	chr1	A_16_P15342767	169169470	169169529	Homo sapiens chromosome 1 open reading frame 105 (C1orf105), mRNA.	0.686207	0.576714
1.823	q24.3	chr1	A_16_P15342805	169182646	169182705	Unknown	0.536776	0.576714
1.824	q25.3	chr1	A_16_P15361915	177614691	177614750	Homo sapiens mRNA for KIAA1614 protein, partial cds.	-2.04269		-2.71575
1.825	q25.3	chr1	A_16_P00203709	177621345	177621404	Homo sapiens mRNA for KIAA1614 protein, partial cds.	-4.39731		-2.71575
1.826	q32.1	chr1	A_16_P15410643	198083724	198083783	Homo sapiens ladinin 1 (LAD1), mRNA.	-3.46375		-3.25793
1.827	q32.1	chr1	A_16_P00232626	198087968	198088023	Homo sapiens ladinin 1 (LAD1), mRNA.	-3.07108		-3.25793
1.828	q32.1	chr1	A_14_P201961	198860435	198860490	Homo sapiens protein tyrosine phosphatase, non-receptor type 7 (PTPN7), transcript variant 1, mRNA.	-2.07883		-3.52684
1.829	q32.1	chr1	A_16_P00233855	198870264	198870322	Homo sapiens PTPRV pseudogene.	-4.4202		-3.52684
1.83	q32.1	chr1	A_14_P138873	201704018	201704077	Homo sapiens neurofascin homolog (chicken) (NFASC), mRNA.	-1.40571		-1.45069
1.831	q32.1	chr1	A_16_P00238029	201710754	201710811	Homo sapiens neurofascin homolog (chicken) (NFASC), mRNA.	-1.24111		-1.45069
1.832	q32.1	chr1	A_16_P15420045	201717807	201717866	Homo sapiens neurofascin homolog (chicken) (NFASC), mRNA.	-1.8062		-1.45069
1.833	q41	chr1	A_14_P108178	217446670	217446716	Homo sapiens H2.0-like homeobox 1 (Drosophila) (HLX1), mRNA.	-0.765263		-1.3001
1.834	q41	chr1	A_16_P15459113	217453577	217453636	Unknown	-3.51272		-1.3001
1.835	q41	chr1	A_16_P35478207	217458320	217458364	Unknown	-1.15261		-1.3001
1.836	q42.13	chr1	A_14_P127657	224430231	224430290	Homo sapiens wingless-type MMTV integration site family, member 9A (WNT9A), mRNA.	0.06754		-0.407854
1.837	q42.13	chr1	A_16_P15474765	224439275	224439321	Homo sapiens wingless-type MMTV integration site family, member 9A (WNT9A), mRNA.	-0.989772		-0.407854
1.838	q42.13	chr1	A_16_P35494397	224455039	224455098	Unknown	-0.454527		-0.407854
1.839	q42.13	chr1	A_16_P00268797	224461493	224461537	Unknown	-0.415049		-0.407854
1.84	q42.13	chr1	A_16_P35494464	224480359	224480418	Unknown	-0.460615		-0.407854
1.841	q42.13	chr1	A_16_P15474883	224494503	224494562	Unknown	-0.141966		-0.407854
1.842	q42.13	chr1	A_14_P106999	224513834	224513893	Homo sapiens wingless-type MMTV integration site family, member 3A (WNT3A), mRNA.	0.392777		-0.407854
1.843	q42.13	chr1	A_16_P00268855	224530526	224530580	Homo sapiens wingless-type MMTV integration site family, member 3A (WNT3A), mRNA.	-3.45664		-0.407854
1.844	q42.13	chr1	A_14_P110739	224535341	224535400	Homo sapiens wingless-type MMTV integration site family, member 3A (WNT3A), mRNA.	-0.263781		-0.407854
1.845	q42.13	chr1	A_16_P00268878	224547114	224547173	Homo sapiens wingless-type MMTV integration site family, member 3A (WNT3A), mRNA.	-0.248347		-0.407854
1.846	q42.13	chr1	A_14_P122078	224555630	224555689	Homo sapiens wingless-type MMTV integration site family, member 3A (WNT3A), mRNA.	-0.866226		-0.407854
1.847	q42.13	chr1	A_16_P00268897	224561211	224561267	Unknown	-0.148397		-0.407854
1.848	q42.13	chr1	A_14_P108890	224569676	224569722	Homo sapiens mRNA; cDNA DKFZp434C0923 (from clone DKFZp434C0923).	-2.16749		-0.407854
1.849	q42.13	chr1	A_14_P111813	224578716	224578775	Homo sapiens ADP-ribosylation factor 1 (ARF1), transcript variant 3, mRNA.	0.210641		-0.407854
1.85	q42.13	chr1	A_16_P00268934	224582303	224582362	Homo sapiens ADP-ribosylation factor 1 (ARF1), transcript variant 3, mRNA.	0.116595		-0.407854
1.851	q42.13	chr1	A_14_P124155	224586284	224586343	Homo sapiens ADP-ribosylation factor 1 (ARF1), transcript variant 3, mRNA.	0.40136		-0.407854
1.852	q42.13	chr1	A_16_P00268951	224590344	224590403	Homo sapiens ADP-ribosylation factor 1 (ARF1), transcript variant 3, mRNA.	0.181016		-0.407854
1.853	q42.13	chr1	A_14_P115866	224596008	224596067	Homo sapiens chromosome 1 open reading frame 35 (C1orf35), mRNA.	-2.18738		-0.407854
1.854	q42.13	chr1	A_14_P130561	224601127	224601175	Homo sapiens mitochondrial ribosomal protein L55 (MRPL55), nuclear gene encoding mitochondrial protein, transcript variant 8, mRNA.	-0.0640381		-0.407854
1.855	q42.13	chr1	A_16_P00268981	224609357	224609416	Unknown	0.00318493		-0.407854
1.856	q42.13	chr1	A_16_P15475209	224616214	224616273	Homo sapiens cDNA FLJ37459 fis, clone BRAWH2011204.	0.179648		-0.407854
1.857	q42.13	chr1	A_16_P00268986	224621102	224621161	Unknown	-0.189193		-0.407854
1.858	q42.13	chr1	A_16_P00268989	224626062	224626121	Unknown	0.563796		-0.407854
1.859	q42.13	chr1	A_16_P15475230	224633227	224633286	Unknown	-0.762739		-0.407854
1.86	q42.13	chr1	A_14_P107324	224639354	224639413	Homo sapiens guanylate kinase 1 (GUK1), mRNA.	-0.0990002		-0.407854
1.861	q42.13	chr1	A_14_P114850	224643340	224643398	Homo sapiens guanylate kinase 1 (GUK1), mRNA.	-0.442614		-0.407854
1.862	q42.13	chr1	A_16_P15475281	224647612	224647666	Homo sapiens gap junction protein, alpha 12, 47kDa (GJA12), mRNA.	-0.479519		-0.407854
1.863	q42.13	chr1	A_14_P120733	224654202	224654258	Homo sapiens gap junction protein, alpha 12, 47kDa (GJA12), mRNA.	-0.11261		-0.407854
1.864	q42.13	chr1	A_16_P15475312	224658609	224658660	Homo sapiens cDNA FLJ32878 fis, clone TESTI2004111.	-1.04427		-0.407854
1.865	q42.13	chr1	A_16_P15475325	224663767	224663826	Homo sapiens chromosome 1 open reading frame 69 (C1orf69), mRNA.	-0.429586		-0.407854
1.866	q42.13	chr1	A_16_P00269054	224673140	224673199	Homo sapiens chromosome 1 open reading frame 69 (C1orf69), mRNA.	-0.0308231		-0.407854
1.867	q42.13	chr1	A_16_P15476026	224945306	224945365	Unknown	-2.37307		-2.19333
1.868	q42.13	chr1	A_14_P131868	224951501	224951560	Homo sapiens histone 3, H2a, mRNA (cDNA clone MGC:3165 IMAGE:3355200), complete cds.	-3.63379		-2.19333
1.869	q42.13	chr1	A_14_P116173	224951781	224951830	Homo sapiens histone 3, H2a (HIST3H2A), mRNA.	-2.46925		-2.19333
1.87	q42.13	chr1	A_14_P128402	224952998	224953050	Homo sapiens cDNA FLJ33901 fis, clone CTONG2008321, highly similar to HISTONE H2B F.	-1.55487		-2.19333
1.871	q42.13	chr1	A_16_P00269490	224999307	224999366	Unknown	-0.17709		-0.407854
1.872	q42.13	chr1	A_16_P00269505	225011345	225011404	Unknown	-0.0977716		-0.407854
1.873	q42.13	chr1	A_16_P15476199	225023450	225023495	Unknown	-0.307435		-0.407854
1.874	q42.13	chr1	A_16_P00269512	225050719	225050768	Unknown	-0.528412		-0.407854
1.875	q42.13	chr1	A_16_P35496088	225090580	225090624	Homo sapiens cDNA FLJ34941 fis, clone NT2RP7007480.	-1.25546		-0.407854
1.876	q42.13	chr1	A_14_P115799	225094475	225094534	Homo sapiens cDNA FLJ34941 fis, clone NT2RP7007480.	-0.551622		-0.407854
1.877	q43	chr1	A_16_P15499950	234776770	234776829	Unknown	-1.35348		-1.02369
1.878	q43	chr1	A_16_P15499996	234796612	234796671	Unknown	-1.34356		-1.02369
1.879	q43	chr1	A_16_P15500108	234840462	234840521	Unknown	-1.14368		-1.02369
1.88	q43	chr1	A_14_P118567	234901433	234901492	Unknown	-0.635568		-1.02369
1.881	q43	chr1	A_16_P15500291	234927550	234927609	Unknown	-0.875472		-1.02369
1.882	q43	chr1	A_16_P15500388	234958478	234958537	Unknown	-0.842218		-1.02369
1.883	q43	chr1	A_16_P35521023	234976939	234976998	Homo sapiens cDNA FLJ33910 fis, clone CTONG2008562.	-1.16457		-1.02369
1.884	q43	chr1	A_16_P15500457	234985064	234985123	Homo sapiens cDNA FLJ33910 fis, clone CTONG2008562.	-0.802636		-1.02369
1.885	q43	chr1	A_16_P00283659	234991538	234991597	Homo sapiens cDNA FLJ33910 fis, clone CTONG2008562.	-1.08067		-1.02369
1.886	q43	chr1	A_16_P35521081	235002293	235002352	Homo sapiens cDNA FLJ33910 fis, clone CTONG2008562.	-0.764558		-1.02369
1.887	q43	chr1	A_16_P15500549	235024713	235024772	Homo sapiens cDNA FLJ33910 fis, clone CTONG2008562.	-1.25726		-1.02369
1.888	q43	chr1	A_16_P15500623	235050155	235050214	Unknown	-1.0204		-1.02369
1.889	q44	chr1	A_16_P15521561	243665675	243665734	Unknown	-2.53407		-2.38341
1.89	q44	chr1	A_14_P108387	243674828	243674887	Unknown	-2.26595		-2.38341
1.891	q44	chr1	A_14_P200712	245314354	245314405	Unknown	-1.83831		-2.24955
1.892	q44	chr1	A_14_P105106	245314409	245314467	Homo sapiens SH3-binding domain protein 5-like (SH3BP5L), mRNA.	-2.76109		-2.24955
2.1	p25.3	chr2	A_16_P35548749	1009121	1009180	Homo sapiens syntrophin, gamma 2 (SNTG2), mRNA.	-3.54326		-3.45421
2.2	p25.3	chr2	A_16_P15527643	1014784	1014843	Homo sapiens syntrophin, gamma 2 (SNTG2), mRNA.	-3.36516		-3.45421
2.3	p25.3	chr2	A_16_P15528482	1350340	1350399	Homo sapiens syntrophin, gamma 2 (SNTG2), mRNA.	-2.04781		-2.11818
2.4	p25.3	chr2	A_16_P15528505	1357222	1357281	Unknown	-2.18855		-2.11818
2.5	p25.3	chr2	A_16_P15528893	1499763	1499820	Homo sapiens thyroid peroxidase (TPO), transcript variant 1, mRNA.	-2.5425		-1.89539
2.6	p25.3	chr2	A_16_P00299593	1505396	1505449	Homo sapiens thyroid peroxidase (TPO), transcript variant 1, mRNA.	-1.51837		-1.89539
2.7	p25.3	chr2	A_16_P00299604	1514062	1514107	Homo sapiens thyroid peroxidase (TPO), transcript variant 1, mRNA.	-1.87446		-1.89539
2.8	p25.3	chr2	A_14_P129628	1525454	1525513	Homo sapiens thyroid peroxidase (TPO), transcript variant 1, mRNA.	-2.22103		-1.89539
2.9	p25.3	chr2	A_16_P15530604	2089464	2089523	Homo sapiens myelin transcription factor 1-like (MYT1L), mRNA.	-2.55788		-1.84049
2.1	p25.3	chr2	A_16_P00300622	2098743	2098802	Homo sapiens myelin transcription factor 1-like (MYT1L), mRNA.	-1.21666		-1.84049
2.11	p25.1	chr2	A_16_P00310276	8502242	8502301	Unknown	-2.03651		-0.787075
2.12	p25.1	chr2	A_16_P15546969	8553342	8553401	Unknown	-0.391378		-0.787075
2.13	p25.1	chr2	A_16_P00310492	8621443	8621502	Unknown	-0.299474		-0.787075
2.14	p25.1	chr2	A_16_P00310541	8648242	8648301	Unknown	-0.317645		-0.787075
2.15	p25.1	chr2	A_16_P15547279	8659081	8659140	Homo sapiens mRNA; cDNA DKFZp686D13109 (from clone DKFZp686D13109).	-0.210118		-0.787075
2.16	p25.1	chr2	A_16_P35568688	8670244	8670303	Homo sapiens mRNA; cDNA DKFZp686D13109 (from clone DKFZp686D13109).	-0.285288		-0.787075
2.17	p25.1	chr2	A_16_P00310606	8684789	8684848	Unknown	-0.960216		-0.787075
2.18	p25.1	chr2	A_16_P35568839	8721048	8721107	Unknown	-2.62193		-0.787075
2.19	p25.1	chr2	A_16_P00313403	10512947	10513005	Homo sapiens hippocalcin-like 1 (HPCAL1), transcript variant 1, mRNA.	-3.87521		-3.33419
2.2	p25.1	chr2	A_16_P15552100	10519766	10519825	Unknown	-3.05805		-3.33419
2.21	p25.1	chr2	A_16_P00313905	10848147	10848206	Homo sapiens ATPase, H+ transporting, lysosomal 42kDa, V1 subunit C2 (ATP6V1C2), transcript variant 1, mRNA.	-3.50734		-3.19418
2.22	p25.1	chr2	A_14_P113942	10855032	10855089	Homo sapiens ATPase, H+ transporting, lysosomal 42kDa, V1 subunit C2 (ATP6V1C2), transcript variant 1, mRNA.	-2.95458		-3.19418
2.23	p25.1	chr2	A_16_P00314462	11244323	11244379	Unknown	-2.40435		-2.93346
2.24	p25.1	chr2	A_16_P00314468	11248410	11248469	Homo sapiens PQ loop repeat containing 3 (PQLC3), mRNA.	-4.1457		-2.93346
2.25	p25.1	chr2	A_16_P00315093	11658845	11658904	Homo sapiens GREB1 protein (GREB1), transcript variant a, mRNA.	-3.1117		-3.60238
2.26	p25.1	chr2	A_16_P00315116	11668671	11668730	Homo sapiens GREB1 protein (GREB1), transcript variant a, mRNA.	-4.46868		-3.60238
2.27	p24.1	chr2	A_16_P00327745	20334292	20334351	Homo sapiens syndecan 1 (SDC1), transcript variant 1, mRNA.	-2.15694		-1.65975
2.28	p24.1	chr2	A_16_P00327754	20338755	20338803	Homo sapiens syndecan 1 (SDC1), transcript variant 1, mRNA.	-1.5444		-1.65975
2.29	p23.3	chr2	A_16_P00335045	25311916	25311975	Unknown	-2.56605		-1.81921
2.3	p23.3	chr2	A_16_P15588288	25320741	25320800	Unknown	-0.136907		-1.81921
2.31	p23.3	chr2	A_16_P35610701	25333239	25333298	Unknown	-1.42444		-1.81921
2.32	p23.3	chr2	A_16_P00335075	25350118	25350177	Unknown	-2.57395		-1.81921
2.33	p23.3	chr2	A_16_P15588352	25356441	25356489	Unknown	-3.54349		-1.81921
2.34	p23.3	chr2	A_14_P129291	25430017	25430076	Homo sapiens DNA (cytosine-5-)-methyltransferase 3 alpha (DNMT3A), transcript variant 1, mRNA.	-1.21627		-1.24267
2.35	p23.3	chr2	A_16_P00335238	25440863	25440922	Homo sapiens DNA (cytosine-5-)-methyltransferase 3 alpha (DNMT3A), transcript variant 1, mRNA.	-1.92251		-1.24267
2.36	p23.3	chr2	A_16_P00335250	25446143	25446202	Homo sapiens DNA (cytosine-5-)-methyltransferase 3 alpha (DNMT3A), transcript variant 1, mRNA.	-2.05347		-1.24267
2.37	p23.3	chr2	A_16_P00336995	26761124	26761183	Homo sapiens calcium and integrin binding family member 4 (CIB4), mRNA.	-2.55329		-2.37218
2.38	p23.3	chr2	A_16_P00337008	26768184	26768243	Homo sapiens calcium and integrin binding family member 4 (CIB4), mRNA.	-1.6521		-2.37218
2.39	p23.3	chr2	A_14_P202497	26840106	26840160	Homo sapiens potassium channel, subfamily K, member 3 (KCNK3), mRNA.	-3.98719		-3.10799
2.4	p23.3	chr2	A_16_P00337120	26845401	26845459	Homo sapiens potassium channel, subfamily K, member 3 (KCNK3), mRNA.	-2.60547		-3.10799
2.41	p23.3	chr2	A_16_P00337425	27067363	27067422	Homo sapiens dihydropyrimidinase-like 5 (DPYSL5), mRNA.	-2.68017		-2.56855
2.42	p23.3	chr2	A_14_P107952	27082241	27082297	Homo sapiens dihydropyrimidinase-like 5 (DPYSL5), mRNA.	-1.93227		-2.56855
2.43	p23.2	chr2	A_14_P116941	29357766	29357810	Homo sapiens anaplastic lymphoma kinase (Ki-1) (ALK), mRNA.	-2.46775		-1.76924
2.44	p23.2	chr2	A_14_P135141	29361514	29361573	Homo sapiens anaplastic lymphoma kinase (Ki-1) (ALK), mRNA.	-1.18831		-1.76924
2.45	p22.3	chr2	A_16_P15610693	34614581	34614640	Unknown	-2.31722		-2.22947
2.46	p22.3	chr2	A_16_P15610741	34638680	34638739	Unknown	-2.2054		-2.22947
2.47	p21	chr2	A_16_P00363454	45075878	45075934	Unknown	-0.94643		-1.35333
2.48	p21	chr2	A_14_P120104	45082071	45082118	Homo sapiens sine oculis homeobox homolog 3 (Drosophila) (SIX3), mRNA.	-1.58578		-1.35333
2.49	p21	chr2	A_16_P00363486	45090501	45090560	Unknown	-1.70566		-1.35333
2.5	p13.3	chr2	A_14_P200062	70099859	70099904	Homo sapiens Skin ASpartic Protease (FLJ25084), mRNA.	-2.17944		-2.22868
2.51	p13.3	chr2	A_16_P00400033	70107768	70107827	Homo sapiens cDNA clone IMAGE:5270493.	-2.32863		-2.22868
2.52	p13.3	chr2	A_16_P00401469	71147397	71147441	Homo sapiens clone IMAGE 21785.	-2.49526		-2.46674
2.53	p13.3	chr2	A_16_P15699203	71196828	71196872	Homo sapiens clone IMAGE 21785.	-2.44409		-2.46674
2.54	p13.2	chr2	A_16_P15700347	71703004	71703060	Homo sapiens dysferlin, limb girdle muscular dystrophy 2B (autosomal recessive) (DYSF), mRNA.	-3.08273		-3.29751
2.55	p13.2	chr2	A_16_P15700366	71708276	71708335	Homo sapiens dysferlin, limb girdle muscular dystrophy 2B (autosomal recessive) (DYSF), mRNA.	-3.56755		-3.29751
2.56	p13.2	chr2	A_16_P00404417	73365099	73365154	Homo sapiens SMYD family member 5 (SMYD5), mRNA.	-3.71691		-3.19277
2.57	p13.2	chr2	A_14_P109385	73370776	73370823	Homo sapiens chromosome 2 open reading frame 7 (C2orf7), mRNA.	-2.93466		-3.19277
2.58	p12	chr2	A_16_P15723094	81421591	81421650	Unknown	-1.82659		-1.72222
2.59	p12	chr2	A_16_P15723094	81421591	81421650	Unknown	-1.71245		-1.72222
2.6	p12	chr2	A_16_P15723094	81421591	81421650	Unknown	-1.63721		-1.72222
2.61	p11.2	chr2	A_16_P00421519	85893536	85893591	Homo sapiens atonal homolog 8 (Drosophila) (ATOH8), mRNA.	-1.82538		-2.6439
2.62	p11.2	chr2	A_16_P00421530	85898975	85899032	Homo sapiens atonal homolog 8 (Drosophila) (ATOH8), mRNA.	-2.95748		-2.6439
2.63	p11.1	chr2	A_16_P00424424	91057159	91057203	Unknown	-2.3125		-2.08854
2.64	p11.1	chr2	A_16_P15742487	91092173	91092217	Homo sapiens mRNA; cDNA DKFZp686N1056 (from clone DKFZp686N1056).	-1.8693		-2.08854
2.65	q11.1	chr2	A_16_P00425069	95357722	95357781	Unknown	-0.959042		-0.703841
2.66	q11.1	chr2	A_16_P35772142	95364855	95364899	Homo sapiens prominin 2 (PROM2), mRNA.	-1.24662		-0.703841
2.67	q11.1	chr2	A_14_P116538	95376152	95376197	Homo sapiens prominin 2 (PROM2), mRNA.	-1.50626		-0.703841
2.68	q11.1	chr2	A_16_P15745277	95381732	95381789	Unknown	0.287112		-0.703841
2.69	q11.1	chr2	A_16_P00425133	95386925	95386984	Homo sapiens Kv channel interacting protein 3, calsenilin (KCNIP3), transcript variant 1, mRNA.	-0.994381		-0.703841
2.7	q11.1	chr2	A_16_P15745312	95392835	95392892	Homo sapiens Kv channel interacting protein 3, calsenilin (KCNIP3), transcript variant 1, mRNA.	-0.300875		-0.703841
2.71	q11.1	chr2	A_14_P135601	95406002	95406061	Homo sapiens Kv channel interacting protein 3, calsenilin (KCNIP3), transcript variant 1, mRNA.	-0.868374		-0.703841
2.72	q11.1	chr2	A_16_P00425196	95419680	95419736	Homo sapiens Kv channel interacting protein 3, calsenilin (KCNIP3), transcript variant 1, mRNA.	-2.446		-0.703841
2.73	q11.1	chr2	A_16_P15745409	95425080	95425139	Homo sapiens Kv channel interacting protein 3, calsenilin (KCNIP3), transcript variant 1, mRNA.	-0.15733		-0.703841
2.74	q11.1	chr2	A_16_P00425210	95430967	95431026	Homo sapiens Kv channel interacting protein 3, calsenilin (KCNIP3), transcript variant 1, mRNA.	0.176714		-0.703841
2.75	q11.1	chr2	A_16_P00425231	95446071	95446130	Homo sapiens Kv channel interacting protein 3, calsenilin (KCNIP3), transcript variant 1, mRNA.	0.250061		-0.703841
2.76	q11.1	chr2	A_16_P15745472	95453342	95453400	Homo sapiens Kv channel interacting protein 3, calsenilin (KCNIP3), transcript variant 1, mRNA.	-1.20894		-0.703841
2.77	q11.1	chr2	A_14_P103892	95462013	95462059	Homo sapiens Kv channel interacting protein 3, calsenilin (KCNIP3), transcript variant 1, mRNA.	0.0164866		-0.703841
2.78	q11.1	chr2	A_16_P00425252	95468220	95468279	Homo sapiens Kv channel interacting protein 3, calsenilin (KCNIP3), transcript variant 1, mRNA.	0.0175477		-0.703841
2.79	q11.1	chr2	A_16_P00425263	95473646	95473705	Homo sapiens Kv channel interacting protein 3, calsenilin (KCNIP3), transcript variant 1, mRNA.	-0.262256		-0.703841
2.8	q11.1	chr2	A_16_P00425276	95479991	95480048	Unknown	-0.65668		-0.703841
2.81	q11.1	chr2	A_14_P119021	95485139	95485184	Unknown	-2.55289		-0.703841
2.82	q11.2	chr2	A_16_P00426002	96539666	96539725	Unknown	-3.20423		-2.96038
2.83	q11.2	chr2	A_16_P00426002	96539666	96539725	Unknown	-2.66136		-2.96038
2.84	q11.2	chr2	A_16_P00426002	96539666	96539725	Unknown	-3.19755		-2.96038
2.85	q11.2	chr2	A_16_P00426524	96925519	96925578	Homo sapiens ankyrin repeat domain 23 (ANKRD23), mRNA.	-2.52847		-2.81927
2.86	q11.2	chr2	A_14_P102228	96930804	96930863	Homo sapiens ankyrin repeat domain 23 (ANKRD23), mRNA.	-3.03206		-2.81927
2.87	q11.2	chr2	A_16_P00426745	97065162	97065221	Unknown	-2.65834		-2.32852
2.88	q11.2	chr2	A_14_P119463	97073224	97073283	Unknown	-2.09335		-2.32852
2.89	q13	chr2	A_16_P35806244	109265486	109265545	Unknown	-1.84932		-1.62495
2.9	q13	chr2	A_16_P15778076	109292289	109292348	Unknown	-0.447913		-1.62495
2.91	q13	chr2	A_14_P129748	109340341	109340400	Unknown	-3.07191		-1.62495
2.92	q13	chr2	A_16_P15785722	112818766	112818825	Homo sapiens mRNA; cDNA DKFZp686J15116 (from clone DKFZp686J15116).	-2.79557		-1.6167
2.93	q13	chr2	A_16_P15785939	112908077	112908121	Homo sapiens mRNA; cDNA DKFZp686J15116 (from clone DKFZp686J15116).	-0.0212776		-1.6167
2.94	q13	chr2	A_14_P129078	112910253	112910298	Homo sapiens mRNA; cDNA DKFZp686J15116 (from clone DKFZp686J15116).	-2.32073		-1.6167
2.95	q14.3	chr2	A_14_P103399	127522206	127522264	Homo sapiens bridging integrator 1 (BIN1), transcript variant 6, mRNA.	-1.76974		-2.46731
2.96	q14.3	chr2	A_16_P00464805	127532503	127532553	Homo sapiens bridging integrator 1 (BIN1), transcript variant 6, mRNA.	-1.7941		-2.46731
2.97	q14.3	chr2	A_16_P00464823	127540262	127540321	Homo sapiens bridging integrator 1 (BIN1), transcript variant 6, mRNA.	-4.42722		-2.46731
2.98	q14.3	chr2	A_16_P00465281	127890937	127890988	Homo sapiens PP12901 mRNA, complete cds.	-1.29138		-1.24207
2.99	q14.3	chr2	A_16_P15819937	127897651	127897710	Homo sapiens protein C (inactivator of coagulation factors Va and VIIIa) (PROC), mRNA.	-1.59163		-1.24207
2.1	q14.3	chr2	A_14_P122549	127901549	127901608	Homo sapiens protein C (inactivator of coagulation factors Va and VIIIa) (PROC), mRNA.	-1.07157		-1.24207
2.101	q14.3	chr2	A_16_P15821770	128768641	128768687	Homo sapiens heparan sulfate 6-O-sulfotransferase 1 (HS6ST1), mRNA.	-1.87919		-1.56478
2.102	q14.3	chr2	A_16_P00466368	128775359	128775415	Homo sapiens heparan sulfate 6-O-sulfotransferase 1 (HS6ST1), mRNA.	-1.46138		-1.56478
2.103	q14.3	chr2	A_14_P122009	128781891	128781950	Homo sapiens heparan sulfate 6-O-sulfotransferase 1 (HS6ST1), mRNA.	-1.05293		-1.56478
2.104	q14.3	chr2	A_16_P00466402	128790781	128790836	Homo sapiens heparan sulfate 6-O-sulfotransferase 1 (HS6ST1), mRNA.	-2.36065		-1.56478
2.105	q14.3	chr2	A_16_P15821864	128799350	128799409	Unknown	-2.14788		-1.56478
2.106	q14.3	chr2	A_16_P15821887	128817967	128818026	Unknown	0.0975237		-1.56478
2.107	q14.3	chr2	A_16_P00466451	128835989	128836048	Unknown	-4.41935		-1.56478
2.108	q21.1	chr2	A_16_P15826970	131377760	131377819	Unknown	-5.33059		-4.46832
2.109	q21.1	chr2	A_14_P114461	131426204	131426263	Homo sapiens cDNA FLJ33681 fis, clone BRAWH2002549.	-3.93064		-4.46832
2.11	q31.1	chr2	A_14_P129205	176798464	176798523	Homo sapiens homeobox D11 (HOXD11), mRNA.	-2.51139		-2.64996
2.111	q31.1	chr2	A_14_P105128	176799741	176799795	Homo sapiens homeobox D11 (HOXD11), mRNA.	-2.812		-2.64996
2.112	q35	chr2	A_14_P105260	218954372	218954431	Homo sapiens angio-associated, migratory cell protein (AAMP), mRNA.	-1.6463		-1.52436
2.113	q35	chr2	A_16_P16042171	218959361	218959420	Homo sapiens angio-associated, migratory cell protein (AAMP), mRNA.	-1.40243		-1.52436
2.114	q35	chr2	A_16_P16042892	219274933	219274992	Homo sapiens RCD1 required for cell differentiation1 homolog (S. pombe) (RQCD1), mRNA.	0.384354	0.569719
2.115	q35	chr2	A_14_P129156	219282892	219282951	Homo sapiens RCD1 required for cell differentiation1 homolog (S. pombe) (RQCD1), mRNA.	0.330744	0.569719
2.116	q35	chr2	A_16_P16042929	219296511	219296570	Unknown	0.514269	0.569719
2.117	q35	chr2	A_16_P00597828	219302600	219302659	Homo sapiens phospholipase C, delta 4 (PLCD4), mRNA.	0.503574	0.569719
2.118	q35	chr2	A_16_P16042957	219307853	219307912	Homo sapiens phospholipase C, delta 4 (PLCD4), mRNA.	0.682632	0.569719
2.119	q35	chr2	A_14_P102973	219312924	219312980	Homo sapiens phospholipase C, delta 4 (PLCD4), mRNA.	0.48327	0.569719
2.12	q35	chr2	A_16_P16042991	219322771	219322830	Homo sapiens phospholipase C, delta 4 (PLCD4), mRNA.	0.746531	0.569719
2.121	q35	chr2	A_16_P00597872	219330526	219330585	Homo sapiens zinc finger protein 142 (clone pHZ-49) (ZNF142), mRNA.	0.899951	0.569719
2.122	q35	chr2	A_16_P36077986	219340387	219340446	Homo sapiens zinc finger protein 142 (clone pHZ-49) (ZNF142), mRNA.	0.52023	0.569719
2.123	q35	chr2	A_14_P100647	219343072	219343131	Homo sapiens zinc finger protein 142 (clone pHZ-49) (ZNF142), mRNA.	0.0920435	0.569719
2.124	q35	chr2	A_16_P16043067	219348322	219348381	Homo sapiens zinc finger protein 142 (clone pHZ-49) (ZNF142), mRNA.	0.384057	0.569719
2.125	q35	chr2	A_14_P129696	219352461	219352514	Homo sapiens BCS1-like (yeast) (BCS1L), mRNA.	0.769496	0.569719
2.126	q35	chr2	A_14_P116079	219356420	219356472	Homo sapiens ring finger protein 25 (RNF25), mRNA.	0.287389	0.569719
2.127	q35	chr2	A_16_P36078079	219363786	219363845	Homo sapiens serine/threonine kinase 36 (fused homolog, Drosophila) (STK36), mRNA.	0.701038	0.569719
2.128	q35	chr2	A_14_P114658	219368746	219368805	Homo sapiens serine/threonine kinase 36 (fused homolog, Drosophila) (STK36), mRNA.	2.17324	0.569719
2.129	q35	chr2	A_16_P16043141	219378849	219378908	Homo sapiens serine/threonine kinase 36 (fused homolog, Drosophila) (STK36), mRNA.	0.534527	0.569719
2.13	q35	chr2	A_16_P00597968	219384103	219384162	Homo sapiens serine/threonine kinase 36 (fused homolog, Drosophila) (STK36), mRNA.	0.638535	0.569719
2.131	q35	chr2	A_14_P102893	219392960	219393019	Unknown	0.691099	0.569719
2.132	q35	chr2	A_16_P00597993	219402258	219402317	Homo sapiens tubulin tyrosine ligase-like family, member 4 (TTLL4), mRNA.	1.19645	0.569719
2.133	q35	chr2	A_16_P16043227	219414584	219414643	Homo sapiens tubulin tyrosine ligase-like family, member 4 (TTLL4), mRNA.	1.02759	0.569719
2.134	q35	chr2	A_14_P104963	219423208	219423267	Homo sapiens tubulin tyrosine ligase-like family, member 4 (TTLL4), mRNA.	0.734223	0.569719
2.135	q35	chr2	A_16_P36078246	219430800	219430859	Homo sapiens tubulin tyrosine ligase-like family, member 4 (TTLL4), mRNA.	0.807132	0.569719
2.136	q35	chr2	A_16_P00598032	219436990	219437049	Homo sapiens tubulin tyrosine ligase-like family, member 4 (TTLL4), mRNA.	0.936885	0.569719
2.137	q35	chr2	A_14_P135459	219445588	219445647	Homo sapiens KIAA0173 mRNA, partial cds.	0.612541	0.569719
2.138	q35	chr2	A_16_P00598065	219455890	219455949	Unknown	0.751456	0.569719
2.139	q35	chr2	A_16_P00598069	219465790	219465849	Unknown	0.163985	0.569719
2.14	q35	chr2	A_16_P16043339	219472994	219473053	Homo sapiens cytochrome P450, family 27, subfamily A, polypeptide 1 (CYP27A1), nuclear gene encoding mitochondrial protein, mRNA.	0.985252	0.569719
2.141	q35	chr2	A_16_P16043351	219479038	219479097	Homo sapiens cytochrome P450, family 27, subfamily A, polypeptide 1 (CYP27A1), nuclear gene encoding mitochondrial protein, mRNA.	0.37968	0.569719
2.142	q35	chr2	A_14_P112980	219492262	219492321	Homo sapiens cytochrome P450, family 27, subfamily A, polypeptide 1 (CYP27A1), nuclear gene encoding mitochondrial protein, mRNA.	-0.396789	0.569719
2.143	q35	chr2	A_16_P00598092	219500854	219500913	Homo sapiens cytochrome P450, family 27, subfamily A, polypeptide 1 (CYP27A1), nuclear gene encoding mitochondrial protein, mRNA.	0.697851	0.569719
2.144	q35	chr2	A_14_P126368	219512582	219512641	Homo sapiens protein kinase, AMP-activated, gamma 3 non-catalytic subunit (PRKAG3), mRNA.	0.964509	0.569719
2.145	q35	chr2	A_14_P200076	219512937	219512984	Homo sapiens protein kinase, AMP-activated, gamma 3 non-catalytic subunit (PRKAG3), mRNA.	0.797277	0.569719
2.146	q35	chr2	A_16_P16043429	219519348	219519407	Homo sapiens protein kinase, AMP-activated, gamma 3 non-catalytic subunit (PRKAG3), mRNA.	0.809036	0.569719
2.147	q35	chr2	A_16_P00598130	219522947	219523006	Unknown	0.573274	0.569719
2.148	q35	chr2	A_16_P16043451	219527247	219527306	Unknown	0.150509	0.569719
2.149	q35	chr2	A_16_P36078477	219535742	219535801	Unknown	0.61871	0.569719
2.15	q35	chr2	A_16_P00598147	219543556	219543614	Unknown	0.909868	0.569719
2.151	q35	chr2	A_16_P00598161	219551827	219551886	Homo sapiens wingless-type MMTV integration site family, member 6 (WNT6), mRNA.	0.626909	0.569719
2.152	q35	chr2	A_14_P123760	219557270	219557328	Homo sapiens wingless-type MMTV integration site family, member 6 (WNT6), mRNA.	0.157665	0.569719
2.153	q35	chr2	A_14_P110384	219561022	219561081	Homo sapiens wingless-type MMTV integration site family, member 6 (WNT6), mRNA.	0.410708	0.569719
2.154	q35	chr2	A_14_P121368	219564400	219564455	Homo sapiens wingless-type MMTV integration site family, member 6 (WNT6), mRNA.	-0.0552125	0.569719
2.155	q35	chr2	A_14_P122261	219571876	219571934	Homo sapiens wingless-type MMTV integration site family, member 10A (WNT10A), mRNA.	0.958849	0.569719
2.156	q35	chr2	A_14_P117990	219577433	219577492	Homo sapiens wingless-type MMTV integration site family, member 10A (WNT10A), mRNA.	0.890844	0.569719
2.157	q35	chr2	A_16_P36078645	219589908	219589967	Unknown	0.670595	0.569719
2.158	q35	chr2	A_16_P00598238	219594325	219594384	Homo sapiens, clone IMAGE:5191738, mRNA.	0.82583	0.569719
2.159	q35	chr2	A_14_P105470	219601671	219601730	Homo sapiens, clone IMAGE:5191738, mRNA.	0.453457	0.569719
2.16	q35	chr2	A_16_P16043644	219610725	219610784	Homo sapiens, clone IMAGE:5191738, mRNA.	0.510272	0.569719
2.161	q35	chr2	A_16_P00598256	219628389	219628446	Unknown	0.667457	0.569719
2.162	q35	chr2	A_16_P00598257	219635060	219635112	Unknown	0.362033	0.569719
2.163	q35	chr2	A_16_P16043672	219639972	219640031	Unknown	0.787392	0.569719
2.164	q35	chr2	A_16_P00598271	219645793	219645852	Unknown	0.0865133	0.569719
2.165	q35	chr2	A_14_P108056	219651582	219651630	Homo sapiens cyclin-dependent kinase 5, regulatory subunit 2 (p39) (CDK5R2), mRNA.	-0.540394	0.569719
2.166	q35	chr2	A_16_P00598298	219659372	219659431	Unknown	0.505862	0.569719
2.167	q35	chr2	A_16_P00598303	219662776	219662835	Unknown	0.508508	0.569719
2.168	q35	chr2	A_16_P16043750	219666342	219666401	Unknown	1.12637	0.569719
2.169	q35	chr2	A_14_P104031	219671510	219671566	Homo sapiens FEV (ETS oncogene family) (FEV), mRNA.	-0.140163	0.569719
2.17	q35	chr2	A_16_P00598329	219677428	219677481	Unknown	0.93291	0.569719
2.171	q35	chr2	A_14_P107064	219680419	219680465	Homo sapiens crystallin, beta A2 (CRYBA2), transcript variant 2, mRNA.	0.402106	0.569719
2.172	q35	chr2	A_16_P16043807	219685096	219685155	Unknown	0.621405	0.569719
2.173	q35	chr2	A_16_P00598345	219687627	219687675	Unknown	0.576095	0.569719
2.174	q35	chr2	A_16_P16043829	219691215	219691267	Unknown	-0.46411	0.569719
2.175	q35	chr2	A_16_P00598359	219694826	219694883	Homo sapiens hypothetical protein DKFZp434O0527 (DKFZp434O0527), transcript variant 1, mRNA.	0.578652	0.569719
2.176	q35	chr2	A_14_P106858	219697284	219697343	Homo sapiens hypothetical protein DKFZp434O0527 (DKFZp434O0527), transcript variant 1, mRNA.	0.873847	0.569719
2.177	q35	chr2	A_16_P16043860	219701363	219701422	Homo sapiens hypothetical protein DKFZp434O0527 (DKFZp434O0527), transcript variant 1, mRNA.	1.10193	0.569719
2.178	q35	chr2	A_16_P00598376	219704775	219704832	Homo sapiens hypothetical protein DKFZp434O0527 (DKFZp434O0527), transcript variant 1, mRNA.	-0.287299	0.569719
2.179	q35	chr2	A_16_P16043875	219707445	219707504	Homo sapiens hypothetical protein DKFZp434O0527 (DKFZp434O0527), transcript variant 1, mRNA.	0.302027	0.569719
2.18	q35	chr2	A_16_P16043888	219711189	219711236	Homo sapiens hypothetical protein DKFZp434O0527 (DKFZp434O0527), transcript variant 1, mRNA.	0.0175029	0.569719
2.181	q35	chr2	A_14_P116273	219714760	219714817	Homo sapiens hypothetical protein DKFZp434O0527 (DKFZp434O0527), transcript variant 1, mRNA.	-0.844683	0.569719
2.182	q35	chr2	A_16_P00598408	219722038	219722097	Homo sapiens hypothetical protein DKFZp434O0527 (DKFZp434O0527), transcript variant 1, mRNA.	1.07082	0.569719
2.183	q35	chr2	A_16_P00598412	219725713	219725765	Homo sapiens hypothetical protein DKFZp434O0527 (DKFZp434O0527), transcript variant 1, mRNA.	0.113018	0.569719
2.184	q35	chr2	A_14_P138565	219730402	219730461	Homo sapiens hypothetical protein DKFZp434O0527 (DKFZp434O0527), transcript variant 1, mRNA.	0.446743	0.569719
2.185	q35	chr2	A_16_P00598426	219733783	219733842	Unknown	0.736386	0.569719
2.186	q35	chr2	A_16_P16043968	219738204	219738263	Unknown	0.968781	0.569719
2.187	q35	chr2	A_16_P00598441	219741021	219741075	Unknown	0.781976	0.569719
2.188	q35	chr2	A_16_P00598446	219744636	219744695	Homo sapiens Indian hedgehog homolog (Drosophila), mRNA (cDNA clone IMAGE:5182642), partial cds.	0.285936	0.569719
2.189	q35	chr2	A_16_P00598458	219748966	219749010	Homo sapiens Indian hedgehog homolog (Drosophila) (IHH), mRNA.	-0.881742	0.569719
2.19	q35	chr2	A_16_P00598469	219754454	219754513	Unknown	0.852345	0.569719
2.191	q35	chr2	A_14_P105358	219765612	219765671	Homo sapiens nonhomologous end-joining factor 1 (NHEJ1), mRNA.	0.438285	0.569719
2.192	q35	chr2	A_16_P36079146	219771847	219771906	Homo sapiens nonhomologous end-joining factor 1 (NHEJ1), mRNA.	1.00427	0.569719
2.193	q35	chr2	A_16_P00598514	219780957	219781016	Homo sapiens nonhomologous end-joining factor 1 (NHEJ1), mRNA.	0.505543	0.569719
2.194	q35	chr2	A_16_P00598527	219790855	219790914	Homo sapiens nonhomologous end-joining factor 1 (NHEJ1), mRNA.	0.52049	0.569719
2.195	q35	chr2	A_14_P119896	219797412	219797471	Homo sapiens nonhomologous end-joining factor 1 (NHEJ1), mRNA.	0.586607	0.569719
2.196	q35	chr2	A_16_P00598549	219804559	219804618	Homo sapiens nonhomologous end-joining factor 1 (NHEJ1), mRNA.	0.720829	0.569719
2.197	q35	chr2	A_16_P00598572	219815370	219815429	Homo sapiens nonhomologous end-joining factor 1 (NHEJ1), mRNA.	0.546737	0.569719
2.198	q35	chr2	A_14_P125936	219822318	219822377	Homo sapiens nonhomologous end-joining factor 1 (NHEJ1), mRNA.	0.85284	0.569719
2.199	q35	chr2	A_16_P16044234	219827534	219827593	Homo sapiens nonhomologous end-joining factor 1 (NHEJ1), mRNA.	0.417618	0.569719
2.2	q35	chr2	A_16_P36079329	219836920	219836979	Homo sapiens nonhomologous end-joining factor 1 (NHEJ1), mRNA.	0.28263	0.569719
2.201	q35	chr2	A_16_P00598614	219842310	219842369	Homo sapiens nonhomologous end-joining factor 1 (NHEJ1), mRNA.	0.636334	0.569719
2.202	q35	chr2	A_16_P16044276	219846677	219846736	Homo sapiens nonhomologous end-joining factor 1 (NHEJ1), mRNA.	0.676486	0.569719
2.203	q35	chr2	A_16_P00598630	219851712	219851771	Homo sapiens solute carrier family 23 (nucleobase transporters), member 3 (SLC23A3), mRNA.	0.103637	0.569719
2.204	q35	chr2	A_16_P00598640	219855716	219855766	Homo sapiens solute carrier family 23 (nucleobase transporters), member 3 (SLC23A3), mRNA.	0.829625	0.569719
2.205	q35	chr2	A_14_P114747	219858742	219858801	Homo sapiens solute carrier family 23 (nucleobase transporters), member 3 (SLC23A3), mRNA.	0.778843	0.569719
2.206	q35	chr2	A_16_P00598651	219862467	219862526	Homo sapiens chromosome 2 open reading frame 24 (C2orf24), mRNA.	0.101691	0.569719
2.207	q35	chr2	A_14_P127438	219865381	219865440	Homo sapiens chromosome 2 open reading frame 24 (C2orf24), mRNA.	1.0807	0.569719
2.208	q35	chr2	A_14_P104407	219873244	219873303	Homo sapiens chromosome 2 open reading frame 17 (C2orf17), mRNA.	0.686491	0.569719
2.209	q35	chr2	A_16_P36079475	219879591	219879650	Unknown	1.40774	0.569719
2.21	q35	chr2	A_16_P16044373	219883021	219883080	Unknown	0.665921	0.569719
2.211	q35	chr2	A_16_P00598687	219886099	219886158	Unknown	0.487134	0.569719
2.212	q35	chr2	A_16_P16044393	219895433	219895491	Unknown	0.592602	0.569719
2.213	q35	chr2	A_14_P107883	219899141	219899200	Homo sapiens zinc finger, AN1-type domain 2B (ZFAND2B), mRNA.	0.679604	0.569719
2.214	q35	chr2	A_16_P00598715	219904382	219904441	Homo sapiens ATP-binding cassette, sub-family B (MDR/TAP), member 6 (ABCB6), nuclear gene encoding mitochondrial protein, mRNA.	0.456219	0.569719
2.215	q35	chr2	A_14_P115442	219908015	219908074	Homo sapiens ATP-binding cassette, sub-family B (MDR/TAP), member 6 (ABCB6), nuclear gene encoding mitochondrial protein, mRNA.	0.333189	0.569719
2.216	q35	chr2	A_14_P121610	219912657	219912704	Homo sapiens ATG9 autophagy related 9 homolog A (S. cerevisiae) (ATG9A), mRNA.	0.703645	0.569719
2.217	q35	chr2	A_16_P00598741	219917974	219918032	Homo sapiens ATG9 autophagy related 9 homolog A (S. cerevisiae) (ATG9A), mRNA.	0.844847	0.569719
2.218	q35	chr2	A_14_P139941	219922187	219922244	Homo sapiens ankyrin repeat and zinc finger domain containing 1 (ANKZF1), mRNA.	1.22415	0.569719
2.219	q35	chr2	A_16_P16044495	219925852	219925911	Homo sapiens ankyrin repeat and zinc finger domain containing 1 (ANKZF1), mRNA.	-0.996555	0.569719
2.22	q35	chr2	A_14_P126798	219930416	219930469	Homo sapiens galactosidase, beta 1-like (GLB1L), mRNA.	1.12003	0.569719
2.221	q35	chr2	A_14_P109896	219930593	219930649	Homo sapiens galactosidase, beta 1-like (GLB1L), mRNA.	0.722602	0.569719
2.222	q35	chr2	A_16_P00598780	219934855	219934911	Homo sapiens galactosidase, beta 1-like (GLB1L), mRNA.	0.950693	0.569719
2.223	q35	chr2	A_14_P110394	219938400	219938451	Homo sapiens serine/threonine kinase 16 (STK16), transcript variant 2, mRNA.	0.591616	0.569719
2.224	q35	chr2	A_14_P102962	219941687	219941746	Homo sapiens tubulin, alpha 1 (testis specific) (TUBA1), mRNA.	0.72495	0.569719
2.225	q35	chr2	A_16_P16044561	219946311	219946368	Homo sapiens tubulin, alpha 4 (TUBA4), mRNA.	0.589652	0.569719
2.226	q35	chr2	A_16_P00598803	219949771	219949830	Homo sapiens tubulin, alpha 4 (TUBA4), mRNA.	1.10483	0.569719
2.227	q35	chr2	A_16_P00598806	219955882	219955941	Homo sapiens tubulin, alpha 4 (TUBA4), mRNA.	0.627362	0.569719
2.228	q35	chr2	A_16_P16045310	220237431	220237490	Homo sapiens similar to RIKEN cDNA A230078I05 gene (MGC99813), mRNA.	-1.63088		-1.76639
2.229	q35	chr2	A_16_P16045319	220240534	220240583	Homo sapiens similar to RIKEN cDNA A230078I05 gene (MGC99813), mRNA.	-1.90406		-1.76639
2.23	q37.1	chr2	A_16_P00617392	232332224	232332283	Unknown	-3.12162		-2.29252
2.231	q37.1	chr2	A_16_P36111600	232352090	232352149	Unknown	-1.73599		-2.29252
2.232	q37.1	chr2	A_16_P36113420	233110599	233110643	Unknown	-2.56758		-1.49068
2.233	q37.1	chr2	A_16_P16077377	233121708	233121752	Unknown	-1.3936		-1.49068
2.234	q37.1	chr2	A_16_P00618416	233126702	233126756	Unknown	-1.54942		-1.49068
2.235	q37.1	chr2	A_16_P00618422	233131260	233131319	Unknown	-1.64597		-1.49068
2.236	q37.1	chr2	A_16_P00618428	233137706	233137765	Unknown	0.215526		-1.49068
2.237	q37.1	chr2	A_16_P00618432	233141645	233141704	Unknown	-2.50071		-1.49068
2.238	q37.1	chr2	A_16_P16077455	233146129	233146177	Unknown	-1.45818		-1.49068
2.239	q37.3	chr2	A_14_P111866	238732601	238732660	Homo sapiens ubiquitin-conjugating enzyme E2F (putative) (UBE2F), mRNA.	0.213966		-0.273629
2.24	q37.3	chr2	A_16_P00627046	238749967	238750026	Homo sapiens cDNA FLJ11257 fis, clone PLACE1009020, weakly similar to NIFS PROTEIN.	0.12352		-0.273629
2.241	q37.3	chr2	A_14_P120716	238754972	238755029	Homo sapiens selenocysteine lyase (SCLY), mRNA.	-0.117862		-0.273629
2.242	q37.3	chr2	A_16_P00627066	238762403	238762462	Homo sapiens selenocysteine lyase (SCLY), mRNA.	0.484113		-0.273629
2.243	q37.3	chr2	A_16_P16092045	238772613	238772671	Homo sapiens selenocysteine lyase (SCLY), mRNA.	0.275709		-0.273629
2.244	q37.3	chr2	A_14_P127515	238782632	238782691	Homo sapiens selenocysteine lyase (SCLY), mRNA.	-0.124653		-0.273629
2.245	q37.3	chr2	A_16_P00627094	238789440	238789499	Homo sapiens selenocysteine lyase (SCLY), mRNA.	-0.0929646		-0.273629
2.246	q37.3	chr2	A_16_P00627105	238795024	238795068	Homo sapiens hypothetical protein LOC339768 (LOC339768), mRNA.	-1.4469		-0.273629
2.247	q37.3	chr2	A_16_P00627122	238806224	238806283	Homo sapiens hypothetical protein LOC339768 (LOC339768), mRNA.	-0.0561787		-0.273629
2.248	q37.3	chr2	A_14_P200078	238816157	238816204	Homo sapiens hypothetical protein LOC339768 (LOC339768), mRNA.	-0.758897		-0.273629
2.249	q37.3	chr2	A_14_P127336	238823889	238823939	Homo sapiens hypothetical protein LOC339768 (LOC339768), mRNA.	-0.0619873		-0.273629
2.25	q37.3	chr2	A_16_P16092220	238834616	238834675	Homo sapiens FLJ43374 protein (FLJ43374), mRNA.	-2.13801		-0.273629
2.251	q37.3	chr2	A_16_P00627176	238841239	238841283	Homo sapiens FLJ43374 protein (FLJ43374), mRNA.	-0.928988		-0.273629
2.252	q37.3	chr2	A_16_P00627186	238845582	238845641	Homo sapiens chromosome 2 open reading frame 19 (C2orf19), mRNA.	-0.47822		-0.273629
2.253	q37.3	chr2	A_16_P16092285	238853965	238854024	Unknown	-2.01582		-0.273629
2.254	q37.3	chr2	A_14_P103358	238860371	238860430	Unknown	-0.0198054		-0.273629
2.255	q37.3	chr2	A_16_P00627229	238866019	238866078	Homo sapiens integrin-linked kinase-associated serine/threonine phosphatase 2C (ILKAP), transcript variant 1, mRNA.	-0.608929		-0.273629
2.256	q37.3	chr2	A_14_P119588	238880579	238880635	Homo sapiens integrin-linked kinase-associated serine/threonine phosphatase 2C (ILKAP), transcript variant 1, mRNA.	0.329936		-0.273629
2.257	q37.3	chr2	A_16_P16092408	238895501	238895556	Unknown	-1.30795		-0.273629
2.258	q37.3	chr2	A_16_P16092410	238910062	238910121	Unknown	0.452843		-0.273629
2.259	q37.3	chr2	A_16_P16094264	239672280	239672339	Unknown	-1.57439		-2.20688
2.26	q37.3	chr2	A_16_P16094297	239683198	239683257	Unknown	-3.49448		-2.20688
2.261	q37.3	chr2	A_16_P16094314	239691156	239691215	Unknown	0.000117972		-0.273629
2.262	q37.3	chr2	A_16_P36131029	239703218	239703277	Unknown	-0.0158543		-0.273629
2.263	q37.3	chr2	A_16_P36131029	239703218	239703277	Unknown	0.375066		-0.273629
2.264	q37.3	chr2	A_16_P36131029	239703218	239703277	Unknown	0.176053		-0.273629
2.265	q37.3	chr2	A_14_P127839	239708725	239708784	Homo sapiens histone deacetylase 4 (HDAC4), mRNA.	-2.80105		-0.273629
2.266	q37.3	chr2	A_16_P16094404	239720381	239720440	Homo sapiens histone deacetylase 4 (HDAC4), mRNA.	-0.52251		-0.273629
2.267	q37.3	chr2	A_16_P00628439	239728347	239728406	Homo sapiens histone deacetylase 4 (HDAC4), mRNA.	-2.82538		-2.79101
2.268	q37.3	chr2	A_16_P16094471	239741380	239741439	Homo sapiens histone deacetylase 4 (HDAC4), mRNA.	-2.26554		-2.79101
2.269	q37.3	chr2	A_16_P16094487	239747755	239747811	Homo sapiens histone deacetylase 4 (HDAC4), mRNA.	-2.81964		-2.79101
2.27	q37.3	chr2	A_16_P00630560	241099902	241099947	Homo sapiens glypican 1 (GPC1), mRNA.	-2.69997		-0.847046
2.271	q37.3	chr2	A_16_P36134779	241105904	241105950	Homo sapiens glypican 1 (GPC1), mRNA.	-1.16426		-0.847046
2.272	q37.3	chr2	A_16_P00630579	241108500	241108548	Homo sapiens glypican 1 (GPC1), mRNA.	-0.712599		-0.847046
2.273	q37.3	chr2	A_16_P00630582	241111067	241111111	Homo sapiens glypican 1 (GPC1), mRNA.	-1.31842		-0.847046
2.274	q37.3	chr2	A_14_P128073	241114617	241114668	Homo sapiens glypican 1 (GPC1), mRNA.	-1.01458		-0.847046
2.275	q37.3	chr2	A_16_P00630596	241119252	241119296	Homo sapiens glypican 1 (GPC1), mRNA.	-1.50649		-0.847046
2.276	q37.3	chr2	A_16_P00630610	241125726	241125781	Homo sapiens glypican 1 (GPC1), mRNA.	-0.798965		-0.847046
2.277	q37.3	chr2	A_16_P36134879	241130001	241130060	Unknown	0.1967		-0.847046
2.278	q37.3	chr2	A_14_P100791	241139014	241139060	Homo sapiens ankyrin repeat and MYND domain containing 1 (ANKMY1), transcript variant 1, mRNA.	-0.305517		-0.847046
2.279	q37.3	chr2	A_16_P16098175	241141791	241141835	Homo sapiens ankyrin repeat and MYND domain containing 1 (ANKMY1), transcript variant 1, mRNA.	-1.13169		-0.847046
2.28	q37.3	chr2	A_16_P16098177	241156391	241156450	Homo sapiens ankyrin repeat and MYND domain containing 1 (ANKMY1), transcript variant 1, mRNA.	0.365348		-0.847046
2.281	q37.3	chr2	A_16_P00630646	241163706	241163758	Homo sapiens ankyrin repeat and MYND domain containing 1 (ANKMY1), transcript variant 1, mRNA.	-3.26392		-2.44327
2.282	q37.3	chr2	A_14_P125255	241166558	241166617	Homo sapiens ankyrin repeat and MYND domain containing 1 (ANKMY1), transcript variant 1, mRNA.	-1.05243		-2.44327
2.283	q37.3	chr2	A_16_P00630659	241171961	241172020	Homo sapiens ankyrin repeat and MYND domain containing 1 (ANKMY1), transcript variant 1, mRNA.	-2.50772		-2.44327
2.284	q37.3	chr2	A_16_P00630740	241242893	241242952	Homo sapiens cDNA FLJ14192 fis, clone NT2RP3000584.	-0.295299		-0.847046
2.285	q37.3	chr2	A_16_P00630747	241246869	241246928	Homo sapiens calpain 10 (CAPN10), transcript variant 8, mRNA.	-2.45114		-0.847046
2.286	q37.3	chr2	A_16_P00630754	241250852	241250910	Homo sapiens calpain 10 (CAPN10), transcript variant 8, mRNA.	-0.44029		-0.847046
2.287	q37.3	chr2	A_16_P00630763	241255376	241255424	Homo sapiens calpain 10 (CAPN10), transcript variant 8, mRNA.	-1.44543		-0.847046
2.288	q37.3	chr2	A_16_P00630774	241260367	241260413	Homo sapiens calpain 10 (CAPN10), transcript variant 7, mRNA.	-0.624987		-0.847046
2.289	q37.3	chr2	A_14_P134367	241265214	241265273	Homo sapiens calpain 10 (CAPN10), transcript variant 7, mRNA.	0.126545		-0.847046
2.29	q37.3	chr2	A_16_P36135229	241271514	241271573	Homo sapiens calpain 10 (CAPN10), transcript variant 7, mRNA.	-0.171101		-0.847046
2.291	q37.3	chr2	A_16_P00630795	241280233	241280292	Homo sapiens cDNA FLJ23947 fis, clone HEP05863, highly similar to G protein-coupled receptor GPR35.	-0.245717		-0.847046
2.292	q37.3	chr2	A_14_P139695	241289181	241289225	Homo sapiens G protein-coupled receptor 35 (GPR35), mRNA.	-1.46742		-0.847046
2.293	q37.3	chr2	A_16_P00630816	241294630	241294679	Unknown	-2.12083		-0.847046
2.294	q37.3	chr2	A_16_P00630850	241348104	241348148	Homo sapiens cDNA FLJ39618 fis, clone SMINT2000824.	-2.0604		-2.3018
2.295	q37.3	chr2	A_16_P00630852	241361524	241361568	Unknown	-2.62523		-2.3018
2.296	q37.3	chr2	A_16_P00630942	241415048	241415107	Homo sapiens kinesin family member 1A (KIF1A), mRNA.	-0.0802269		-0.273629
2.297	q37.3	chr2	A_16_P36135695	241429280	241429332	Homo sapiens kinesin family member 1A (KIF1A), mRNA.	-2.14405		-0.273629
2.298	q37.3	chr2	A_14_P139090	241435304	241435357	Homo sapiens kinesin family member 1A (KIF1A), mRNA.	-0.343693		-0.273629
2.299	q37.3	chr2	A_16_P00631016	241453106	241453165	Homo sapiens kinesin family member 1A (KIF1A), mRNA.	0.0849513		-0.273629
2.3	q37.3	chr2	A_14_P126274	241459012	241459071	Homo sapiens kinesin family member 1A (KIF1A), mRNA.	-3.02417		-2.65036
2.301	q37.3	chr2	A_16_P00631044	241475463	241475519	Homo sapiens kinesin family member 1A (KIF1A), mRNA.	-2.24813		-2.65036
2.302	q37.3	chr2	A_16_P00631507	241795415	241795474	Homo sapiens PAS domain containing serine/threonine kinase (PASK), mRNA.	-1.54871		-1.84021
2.303	q37.3	chr2	A_14_P119734	241804618	241804677	Homo sapiens PAS domain containing serine/threonine kinase (PASK), mRNA.	-2.13171		-1.84021
2.304	q37.3	chr2	A_16_P00631601	241852775	241852831	Homo sapiens transmembrane protein 16G (TMEM16G), transcript variant NGEP-L, mRNA.	-2.01407		-1.46829
2.305	q37.3	chr2	A_16_P00631607	241857830	241857877	Homo sapiens transmembrane protein 16G (TMEM16G), transcript variant NGEP-L, mRNA.	-1.24223		-1.46829
2.306	q37.3	chr2	A_16_P36136969	241862110	241862154	Homo sapiens transmembrane protein 16G (TMEM16G), transcript variant NGEP-L, mRNA.	-0.128048		-1.46829
2.307	q37.3	chr2	A_16_P16100051	241870738	241870796	Homo sapiens transmembrane protein 16G (TMEM16G), transcript variant NGEP-L, mRNA.	-2.86666		-1.46829
2.308	q37.3	chr2	A_16_P00632097	242154491	242154550	Homo sapiens serine/threonine kinase 25 (STE20 homolog, yeast) (STK25), mRNA.	-2.083		-3.67411
2.309	q37.3	chr2	A_14_P100909	242160000	242160056	Homo sapiens serine/threonine kinase 25 (STE20 homolog, yeast) (STK25), mRNA.	-3.98435		-3.67411
2.31	q37.3	chr2	A_14_P124904	242208896	242208955	Unknown	-3.43873		-2.36703
2.311	q37.3	chr2	A_16_P00632165	242217818	242217875	Unknown	-1.65239		-2.36703
3.1	p26.1	chr3	A_16_P00639849	5005941	5006000	Unknown	-3.54697		-3.02886
3.2	p26.1	chr3	A_16_P00639849	5005941	5006000	Unknown	-2.94268		-3.02886
3.3	p26.1	chr3	A_16_P00639849	5005941	5006000	Unknown	-2.74368		-3.02886
3.4	p25.3	chr3	A_16_P00645102	8731396	8731455	Homo sapiens cDNA FLJ35747 fis, clone TESTI2004432, highly similar to Homo sapiens mRNA for fls485.	-4.2505		-1.8031
3.5	p25.3	chr3	A_16_P16123458	8739853	8739912	Homo sapiens cDNA FLJ35747 fis, clone TESTI2004432, highly similar to Homo sapiens mRNA for fls485.	-0.0722057		-1.8031
3.6	p25.3	chr3	A_16_P00645115	8744519	8744578	Homo sapiens cDNA FLJ35747 fis, clone TESTI2004432, highly similar to Homo sapiens mRNA for fls485.	-2.26034		-1.8031
3.7	p25.3	chr3	A_16_P00645125	8750838	8750897	Homo sapiens caveolin 3 (CAV3), transcript variant 2, mRNA.	-2.40053		-1.8031
3.8	p25.3	chr3	A_16_P16126802	10228365	10228424	Homo sapiens interleukin-1 receptor-associated kinase 2 (IRAK2), mRNA.	-2.12759		-2.14133
3.9	p25.3	chr3	A_16_P16126825	10237646	10237705	Homo sapiens interleukin-1 receptor-associated kinase 2 (IRAK2), mRNA.	-2.15508		-2.14133
3.1	p25.3	chr3	A_16_P00648129	10943065	10943124	Homo sapiens solute carrier family 6 (neurotransmitter transporter, GABA), member 11 (SLC6A11), mRNA.	-2.58359		-3.41472
3.11	p25.3	chr3	A_14_P122726	10950732	10950789	Homo sapiens solute carrier family 6 (neurotransmitter transporter, GABA), member 11 (SLC6A11), mRNA.	-3.83241		-3.41472
3.12	p25.2	chr3	A_16_P00650883	12951214	12951270	Homo sapiens IQ motif and Sec7 domain 1 (IQSEC1), mRNA.	-1.90272		-1.94069
3.13	p25.2	chr3	A_16_P00650893	12956535	12956594	Homo sapiens IQ motif and Sec7 domain 1 (IQSEC1), mRNA.	-1.99114		-1.94069
3.14	p25.2	chr3	A_16_P00651189	13129410	13129469	Unknown	-2.55013		-2.80362
3.15	p25.2	chr3	A_16_P00651209	13150186	13150245	Unknown	-3.06984		-2.80362
3.16	p25.1	chr3	A_16_P00651825	13582117	13582176	Homo sapiens fibulin 2 (FBLN2), transcript variant 1, mRNA.	-2.91709		-3.01494
3.17	p25.1	chr3	A_16_P16135167	13590652	13590705	Homo sapiens fibulin 2 (FBLN2), transcript variant 1, mRNA.	-3.1061		-3.01494
3.18	p25.1	chr3	A_14_P105204	13638353	13638397	Homo sapiens fibulin 2 (FBLN2), transcript variant 1, mRNA.	-1.86732		-1.29691
3.19	p25.1	chr3	A_16_P00651913	13645026	13645085	Homo sapiens fibulin 2 (FBLN2), transcript variant 1, mRNA.	0.133605		-1.29691
3.2	p25.1	chr3	A_16_P16135332	13654742	13654801	Homo sapiens fibulin 2 (FBLN2), transcript variant 1, mRNA.	-2.95142		-1.29691
3.21	p25.1	chr3	A_16_P00651937	13664555	13664612	Unknown	-0.124677		-1.29691
3.22	p25.1	chr3	A_14_P118392	13675843	13675902	Homo sapiens, clone IMAGE:5742174, mRNA.	-2.34812		-1.29691
3.23	p25.1	chr3	A_16_P00652863	14451990	14452049	Homo sapiens solute carrier family 6 (neurotransmitter transporter, taurine), member 6 (SLC6A6), mRNA.	-3.05227		-3.1878
3.24	p25.1	chr3	A_16_P36175030	14459575	14459634	Homo sapiens solute carrier family 6 (neurotransmitter transporter, taurine), member 6 (SLC6A6), mRNA.	-3.35278		-3.1878
3.25	p25.1	chr3	A_14_P123136	14808514	14808573	Unknown	-2.62924		-1.49876
3.26	p25.1	chr3	A_16_P00653398	14816450	14816509	Homo sapiens cDNA FLJ31836 fis, clone NT2RP7000041.	-0.0825661		-1.49876
3.27	p25.1	chr3	A_16_P00653409	14822506	14822562	Homo sapiens cDNA FLJ31836 fis, clone NT2RP7000041.	-2.70801		-1.49876
3.28	p25.1	chr3	A_16_P16139822	15612863	15612922	Homo sapiens 2-hydroxyacyl-CoA lyase 1 (HACL1), mRNA.	1.32675	0.702408
3.29	p25.1	chr3	A_14_P109691	15618609	15618668	Homo sapiens biotinidase (BTD), mRNA.	0.657102	0.702408
3.3	p25.1	chr3	A_14_P112315	15624913	15624972	Homo sapiens biotinidase (BTD), mRNA.	0.583968	0.702408
3.31	p25.1	chr3	A_16_P36178098	15627938	15627997	Homo sapiens biotinidase (BTD), mRNA.	0.656838	0.702408
3.32	p25.1	chr3	A_16_P16139866	15643452	15643511	Homo sapiens biotinidase (BTD), mRNA.	0.521049	0.702408
3.33	p25.1	chr3	A_14_P104570	15658424	15658483	Homo sapiens biotinidase (BTD), mRNA.	1.07252	0.702408
3.34	p25.1	chr3	A_16_P36178181	15670275	15670334	Unknown	0.654112	0.702408
3.35	p25.1	chr3	A_16_P16139965	15683682	15683741	Unknown	0.803502	0.702408
3.36	p25.1	chr3	A_16_P00654597	15696033	15696092	Homo sapiens ankyrin repeat domain 28 (ANKRD28), mRNA.	0.592582	0.702408
3.37	p25.1	chr3	A_16_P00654614	15702772	15702831	Homo sapiens ankyrin repeat domain 28 (ANKRD28), mRNA.	0.760043	0.702408
3.38	p25.1	chr3	A_14_P136679	15711613	15711672	Homo sapiens ankyrin repeat domain 28 (ANKRD28), mRNA.	0.965871	0.702408
3.39	p25.1	chr3	A_16_P16140058	15718808	15718867	Homo sapiens ankyrin repeat domain 28 (ANKRD28), mRNA.	0.611133	0.702408
3.4	p25.1	chr3	A_16_P36178344	15726228	15726287	Homo sapiens ankyrin repeat domain 28 (ANKRD28), mRNA.	0.528749	0.702408
3.41	p25.1	chr3	A_16_P00654675	15737542	15737601	Homo sapiens ankyrin repeat domain 28 (ANKRD28), mRNA.	0.705631	0.702408
3.42	p25.1	chr3	A_16_P36178400	15745928	15745987	Homo sapiens ankyrin repeat domain 28 (ANKRD28), mRNA.	0.519687	0.702408
3.43	p25.1	chr3	A_16_P36178422	15751994	15752053	Homo sapiens ankyrin repeat domain 28 (ANKRD28), mRNA.	0.862064	0.702408
3.44	p25.1	chr3	A_16_P00654705	15760624	15760683	Homo sapiens ankyrin repeat domain 28 (ANKRD28), mRNA.	0.990094	0.702408
3.45	p25.1	chr3	A_16_P00654709	15768241	15768300	Homo sapiens ankyrin repeat domain 28 (ANKRD28), mRNA.	0.637254	0.702408
3.46	p25.1	chr3	A_16_P00654736	15782727	15782786	Homo sapiens ankyrin repeat domain 28 (ANKRD28), mRNA.	0.781453	0.702408
3.47	p25.1	chr3	A_16_P16140227	15791715	15791774	Homo sapiens ankyrin repeat domain 28 (ANKRD28), mRNA.	0.692161	0.702408
3.48	p25.1	chr3	A_16_P16140238	15798060	15798119	Homo sapiens ankyrin repeat domain 28 (ANKRD28), mRNA.	0.970436	0.702408
3.49	p25.1	chr3	A_16_P16140244	15804554	15804613	Homo sapiens ankyrin repeat domain 28 (ANKRD28), mRNA.	1.05571	0.702408
3.5	p25.1	chr3	A_16_P36178540	15811693	15811752	Homo sapiens ankyrin repeat domain 28 (ANKRD28), mRNA.	0.770725	0.702408
3.51	p25.1	chr3	A_16_P16140295	15822799	15822858	Homo sapiens ankyrin repeat domain 28 (ANKRD28), mRNA.	1.17338	0.702408
3.52	p25.1	chr3	A_16_P16140326	15831730	15831789	Homo sapiens ankyrin repeat domain 28 (ANKRD28), mRNA.	0.678829	0.702408
3.53	p25.1	chr3	A_16_P00654817	15841424	15841483	Homo sapiens ankyrin repeat domain 28 (ANKRD28), mRNA.	0.601961	0.702408
3.54	p25.1	chr3	A_14_P124243	15848192	15848251	Homo sapiens ankyrin repeat domain 28 (ANKRD28), mRNA.	0.515705	0.702408
3.55	p25.1	chr3	A_16_P16140365	15856015	15856071	Homo sapiens ankyrin repeat domain 28 (ANKRD28), mRNA.	0.791199	0.702408
3.56	p25.1	chr3	A_16_P00654834	15861940	15861999	Homo sapiens ankyrin repeat domain 28 (ANKRD28), mRNA.	1.01673	0.702408
3.57	p25.1	chr3	A_16_P00654842	15871123	15871182	Homo sapiens ankyrin repeat domain 28 (ANKRD28), mRNA.	0.697082	0.702408
3.58	p25.1	chr3	A_16_P16140415	15877637	15877696	Unknown	0.852466	0.702408
3.59	p25.1	chr3	A_16_P00654863	15889659	15889718	Unknown	0.211986	0.702408
3.6	p25.1	chr3	A_16_P16140447	15897969	15898028	Unknown	0.577281	0.702408
3.61	p25.1	chr3	A_16_P00654876	15905430	15905489	Unknown	0.736235	0.702408
3.62	p25.1	chr3	A_16_P36178783	15923680	15923739	Homo sapiens cDNA FLJ37461 fis, clone BRAWH2011294, weakly similar to POLYPEPTIDE N-ACETYLGALACTOSAMINYLTRANSFERASE (EC 2.4.1.41).	0.782336	0.702408
3.63	p25.1	chr3	A_16_P00654903	15935800	15935859	Homo sapiens cDNA FLJ37461 fis, clone BRAWH2011294, weakly similar to POLYPEPTIDE N-ACETYLGALACTOSAMINYLTRANSFERASE (EC 2.4.1.41).	0.982963	0.702408
3.64	p25.1	chr3	A_16_P36178814	15945303	15945362	Homo sapiens cDNA FLJ37461 fis, clone BRAWH2011294, weakly similar to POLYPEPTIDE N-ACETYLGALACTOSAMINYLTRANSFERASE (EC 2.4.1.41).	-0.0272783	0.702408
3.65	p25.1	chr3	A_16_P00654934	15956033	15956092	Homo sapiens cDNA FLJ37461 fis, clone BRAWH2011294, weakly similar to POLYPEPTIDE N-ACETYLGALACTOSAMINYLTRANSFERASE (EC 2.4.1.41).	0.918365	0.702408
3.66	p25.1	chr3	A_16_P00654936	15964850	15964909	Homo sapiens cDNA FLJ37461 fis, clone BRAWH2011294, weakly similar to POLYPEPTIDE N-ACETYLGALACTOSAMINYLTRANSFERASE (EC 2.4.1.41).	0.0446259	0.702408
3.67	p25.1	chr3	A_16_P00654968	15984282	15984341	Homo sapiens cDNA FLJ37461 fis, clone BRAWH2011294, weakly similar to POLYPEPTIDE N-ACETYLGALACTOSAMINYLTRANSFERASE (EC 2.4.1.41).	0.801155	0.702408
3.68	p25.1	chr3	A_16_P00654981	15994932	15994991	Homo sapiens cDNA FLJ37461 fis, clone BRAWH2011294, weakly similar to POLYPEPTIDE N-ACETYLGALACTOSAMINYLTRANSFERASE (EC 2.4.1.41).	0.548703	0.702408
3.69	p25.1	chr3	A_16_P16140679	16021133	16021192	Homo sapiens cDNA FLJ37461 fis, clone BRAWH2011294, weakly similar to POLYPEPTIDE N-ACETYLGALACTOSAMINYLTRANSFERASE (EC 2.4.1.41).	0.615371	0.702408
3.7	p25.1	chr3	A_16_P36178965	16028001	16028060	Homo sapiens cDNA FLJ37461 fis, clone BRAWH2011294, weakly similar to POLYPEPTIDE N-ACETYLGALACTOSAMINYLTRANSFERASE (EC 2.4.1.41).	0.920115	0.702408
3.71	p25.1	chr3	A_16_P16140723	16052666	16052725	Homo sapiens cDNA FLJ37461 fis, clone BRAWH2011294, weakly similar to POLYPEPTIDE N-ACETYLGALACTOSAMINYLTRANSFERASE (EC 2.4.1.41).	0.960521	0.702408
3.72	p25.1	chr3	A_16_P00655042	16071028	16071087	Homo sapiens cDNA FLJ37461 fis, clone BRAWH2011294, weakly similar to POLYPEPTIDE N-ACETYLGALACTOSAMINYLTRANSFERASE (EC 2.4.1.41).	0.561885	0.702408
3.73	p25.1	chr3	A_16_P16140792	16085832	16085891	Homo sapiens cDNA FLJ37461 fis, clone BRAWH2011294, weakly similar to POLYPEPTIDE N-ACETYLGALACTOSAMINYLTRANSFERASE (EC 2.4.1.41).	0.747185	0.702408
3.74	p25.1	chr3	A_16_P00655074	16094900	16094959	Homo sapiens cDNA FLJ37461 fis, clone BRAWH2011294, weakly similar to POLYPEPTIDE N-ACETYLGALACTOSAMINYLTRANSFERASE (EC 2.4.1.41).	0.75672	0.702408
3.75	p25.1	chr3	A_14_P138291	16111233	16111292	Homo sapiens cDNA FLJ37461 fis, clone BRAWH2011294, weakly similar to POLYPEPTIDE N-ACETYLGALACTOSAMINYLTRANSFERASE (EC 2.4.1.41).	0.469593	0.702408
3.76	p25.1	chr3	A_16_P00655115	16125687	16125746	Homo sapiens cDNA FLJ37461 fis, clone BRAWH2011294, weakly similar to POLYPEPTIDE N-ACETYLGALACTOSAMINYLTRANSFERASE (EC 2.4.1.41).	0.717988	0.702408
3.77	p25.1	chr3	A_16_P00655136	16138061	16138120	Homo sapiens cDNA FLJ37461 fis, clone BRAWH2011294, weakly similar to POLYPEPTIDE N-ACETYLGALACTOSAMINYLTRANSFERASE (EC 2.4.1.41).	0.423208	0.702408
3.78	p25.1	chr3	A_16_P16140948	16153356	16153415	Homo sapiens cDNA FLJ37461 fis, clone BRAWH2011294, weakly similar to POLYPEPTIDE N-ACETYLGALACTOSAMINYLTRANSFERASE (EC 2.4.1.41).	0.85063	0.702408
3.79	p25.1	chr3	A_16_P00655177	16165310	16165369	Homo sapiens cDNA FLJ37461 fis, clone BRAWH2011294, weakly similar to POLYPEPTIDE N-ACETYLGALACTOSAMINYLTRANSFERASE (EC 2.4.1.41).	0.775663	0.702408
3.8	p25.1	chr3	A_16_P16140992	16172441	16172500	Homo sapiens cDNA FLJ37461 fis, clone BRAWH2011294, weakly similar to POLYPEPTIDE N-ACETYLGALACTOSAMINYLTRANSFERASE (EC 2.4.1.41).	1.23262	0.702408
3.81	p25.1	chr3	A_16_P00655186	16181843	16181902	Homo sapiens cDNA FLJ37461 fis, clone BRAWH2011294, weakly similar to POLYPEPTIDE N-ACETYLGALACTOSAMINYLTRANSFERASE (EC 2.4.1.41).	0.53372	0.702408
3.82	p25.1	chr3	A_16_P36179314	16192595	16192654	Homo sapiens UDP-N-acetyl-alpha-D-galactosamine:polypeptide N-acetylgalactosaminyltransferase-like 2 (GALNTL2), mRNA.	0.929699	0.702408
3.83	p25.1	chr3	A_14_P130407	16205876	16205935	Homo sapiens UDP-N-acetyl-alpha-D-galactosamine:polypeptide N-acetylgalactosaminyltransferase-like 2 (GALNTL2), mRNA.	0.103811	0.702408
3.84	p25.1	chr3	A_16_P16141100	16218493	16218552	Homo sapiens UDP-N-acetyl-alpha-D-galactosamine:polypeptide N-acetylgalactosaminyltransferase-like 2 (GALNTL2), mRNA.	0.898429	0.702408
3.85	p25.1	chr3	A_14_P132948	16227710	16227756	Homo sapiens UDP-N-acetyl-alpha-D-galactosamine:polypeptide N-acetylgalactosaminyltransferase-like 2 (GALNTL2), mRNA.	-0.0377594	0.702408
3.86	p25.1	chr3	A_16_P16141148	16235023	16235082	Homo sapiens UDP-N-acetyl-alpha-D-galactosamine:polypeptide N-acetylgalactosaminyltransferase-like 2 (GALNTL2), mRNA.	0.688277	0.702408
3.87	p25.1	chr3	A_14_P112587	16247215	16247274	Homo sapiens mRNA; cDNA DKFZp686H1113 (from clone DKFZp686H1113).	0.774802	0.702408
3.88	p25.1	chr3	A_16_P16141203	16254768	16254827	Unknown	0.835265	0.702408
3.89	p25.1	chr3	A_16_P16141203	16254768	16254827	Unknown	0.592231	0.702408
3.9	p25.1	chr3	A_16_P16141203	16254768	16254827	Unknown	0.596561	0.702408
3.91	p25.1	chr3	A_16_P16141224	16263676	16263735	Unknown	0.499566	0.702408
3.92	p25.1	chr3	A_16_P16141246	16269949	16270008	Unknown	0.575847	0.702408
3.93	p25.1	chr3	A_16_P36179572	16277135	16277194	Homo sapiens zinc finger, CSL-type containing 2 (ZCSL2), mRNA.	0.442727	0.702408
3.94	p25.1	chr3	A_16_P00655360	16285754	16285813	Homo sapiens oxidoreductase NAD-binding domain containing 1 (OXNAD1), mRNA.	0.941334	0.702408
3.95	p25.1	chr3	A_16_P00655378	16293288	16293347	Homo sapiens oxidoreductase NAD-binding domain containing 1 (OXNAD1), mRNA.	0.640606	0.702408
3.96	p25.1	chr3	A_14_P133835	16297413	16297472	Homo sapiens oxidoreductase NAD-binding domain containing 1 (OXNAD1), mRNA.	0.802063	0.702408
3.97	p25.1	chr3	A_16_P16141348	16302709	16302768	Homo sapiens oxidoreductase NAD-binding domain containing 1 (OXNAD1), mRNA.	0.974279	0.702408
3.98	p25.1	chr3	A_14_P202535	16311344	16311403	Homo sapiens oxidoreductase NAD-binding domain containing 1 (OXNAD1), mRNA.	0.698429	0.702408
3.99	p25.1	chr3	A_16_P00655426	16319931	16319990	Homo sapiens oxidoreductase NAD-binding domain containing 1 (OXNAD1), mRNA.	1.00047	0.702408
3.1	p25.1	chr3	A_16_P36179725	16326697	16326756	Homo sapiens oxidoreductase NAD-binding domain-containing 1 variant mRNA, complete cds.	1.03089	0.702408
3.101	p25.1	chr3	A_16_P00655449	16332717	16332776	Homo sapiens raft-linking protein (RAFTLIN), mRNA.	0.726909	0.702408
3.102	p25.1	chr3	A_16_P16141449	16339856	16339912	Homo sapiens raft-linking protein (RAFTLIN), mRNA.	0.711584	0.702408
3.103	p25.1	chr3	A_16_P36179789	16347244	16347303	Homo sapiens raft-linking protein (RAFTLIN), mRNA.	0.694211	0.702408
3.104	p25.1	chr3	A_16_P16141481	16353062	16353121	Homo sapiens raft-linking protein (RAFTLIN), mRNA.	0.627134	0.702408
3.105	p25.1	chr3	A_16_P16141499	16360309	16360368	Homo sapiens raft-linking protein (RAFTLIN), mRNA.	0.938874	0.702408
3.106	p25.1	chr3	A_16_P16141519	16368372	16368431	Homo sapiens raft-linking protein (RAFTLIN), mRNA.	0.335917	0.702408
3.107	p25.1	chr3	A_16_P16141539	16377551	16377610	Homo sapiens raft-linking protein (RAFTLIN), mRNA.	0.737298	0.702408
3.108	p25.1	chr3	A_16_P00655538	16385530	16385589	Homo sapiens raft-linking protein (RAFTLIN), mRNA.	0.291557	0.702408
3.109	p25.1	chr3	A_16_P00655555	16393139	16393193	Homo sapiens raft-linking protein (RAFTLIN), mRNA.	0.417072	0.702408
3.11	p25.1	chr3	A_16_P00655567	16398521	16398580	Homo sapiens raft-linking protein (RAFTLIN), mRNA.	0.776674	0.702408
3.111	p24.3	chr3	A_16_P00655583	16407346	16407405	Homo sapiens raft-linking protein (RAFTLIN), mRNA.	0.93788	0.702408
3.112	p24.3	chr3	A_16_P36179983	16413107	16413166	Homo sapiens raft-linking protein (RAFTLIN), mRNA.	0.107236	0.702408
3.113	p24.3	chr3	A_14_P121657	16422121	16422180	Homo sapiens raft-linking protein (RAFTLIN), mRNA.	0.441744	0.702408
3.114	p24.3	chr3	A_16_P36180026	16427990	16428049	Homo sapiens raft-linking protein (RAFTLIN), mRNA.	1.03517	0.702408
3.115	p24.3	chr3	A_16_P00655629	16435293	16435352	Homo sapiens raft-linking protein (RAFTLIN), mRNA.	0.767887	0.702408
3.116	p24.3	chr3	A_16_P16141733	16441346	16441405	Homo sapiens raft-linking protein (RAFTLIN), mRNA.	0.962143	0.702408
3.117	p24.3	chr3	A_16_P00655654	16449307	16449366	Homo sapiens raft-linking protein (RAFTLIN), mRNA.	0.47202	0.702408
3.118	p24.3	chr3	A_16_P16141774	16454600	16454659	Homo sapiens raft-linking protein (RAFTLIN), mRNA.	0.426041	0.702408
3.119	p24.3	chr3	A_16_P00655670	16460497	16460556	Homo sapiens raft-linking protein (RAFTLIN), mRNA.	0.711475	0.702408
3.12	p24.3	chr3	A_16_P00655678	16466048	16466107	Homo sapiens raft-linking protein (RAFTLIN), mRNA.	1.04524	0.702408
3.121	p24.3	chr3	A_16_P36180179	16480890	16480949	Homo sapiens raft-linking protein (RAFTLIN), mRNA.	0.274642	0.702408
3.122	p24.3	chr3	A_16_P00655718	16488383	16488442	Homo sapiens raft-linking protein (RAFTLIN), mRNA.	0.917441	0.702408
3.123	p24.3	chr3	A_16_P16141908	16497302	16497361	Homo sapiens raft-linking protein (RAFTLIN), mRNA.	0.885167	0.702408
3.124	p24.3	chr3	A_16_P00655752	16509209	16509268	Homo sapiens raft-linking protein (RAFTLIN), mRNA.	0.687272	0.702408
3.125	p24.3	chr3	A_16_P36180287	16518217	16518276	Homo sapiens raft-linking protein (RAFTLIN), mRNA.	0.790371	0.702408
3.126	p24.3	chr3	A_16_P00655786	16532008	16532067	Unknown	0.641543	0.702408
3.127	p24.3	chr3	A_16_P00655802	16540359	16540418	Unknown	0.708065	0.702408
3.128	p22.1	chr3	A_14_P135615	42767756	42767815	Homo sapiens coiled-coil domain containing 13 (CCDC13), mRNA.	-2.81962		-2.8261
3.129	p22.1	chr3	A_14_P135615	42767756	42767815	Homo sapiens coiled-coil domain containing 13 (CCDC13), mRNA.	-2.78239		-2.8261
3.13	p22.1	chr3	A_14_P135615	42767756	42767815	Homo sapiens coiled-coil domain containing 13 (CCDC13), mRNA.	-2.87751		-2.8261
3.131	p22.1	chr3	A_16_P00692447	43059962	43060021	Homo sapiens cDNA FLJ33682 fis, clone BRAWH2002601, weakly similar to AD021 protein.	0.431472	0.601733
3.132	p22.1	chr3	A_16_P36243311	43066237	43066296	Homo sapiens cDNA FLJ33682 fis, clone BRAWH2002601, weakly similar to AD021 protein.	0.953502	0.601733
3.133	p22.1	chr3	A_16_P16203704	43073437	43073496	Homo sapiens cDNA FLJ33682 fis, clone BRAWH2002601, weakly similar to AD021 protein.	0.483793	0.601733
3.134	p22.1	chr3	A_16_P00692473	43080122	43080181	Unknown	0.59899	0.601733
3.135	p22.1	chr3	A_16_P16203720	43087841	43087885	Homo sapiens cDNA FLJ44841 fis, clone BRACE3049186.	0.553166	0.601733
3.136	p22.1	chr3	A_16_P00692488	43095707	43095766	Homo sapiens chromosome 3 open reading frame 39 (C3orf39), mRNA.	0.727394	0.601733
3.137	p22.1	chr3	A_14_P201943	43102945	43103004	Homo sapiens chromosome 3 open reading frame 39 (C3orf39), mRNA.	1.17967	0.601733
3.138	p22.1	chr3	A_14_P134648	43104625	43104684	Homo sapiens chromosome 3 open reading frame 39 (C3orf39), mRNA.	0.894687	0.601733
3.139	p22.1	chr3	A_16_P16203779	43110807	43110866	Homo sapiens chromosome 3 open reading frame 39 (C3orf39), mRNA.	0.262593	0.601733
3.14	p22.1	chr3	A_16_P16203802	43118232	43118291	Homo sapiens chromosome 3 open reading frame 39 (C3orf39), mRNA.	0.459151	0.601733
3.141	p22.1	chr3	A_16_P16203819	43125040	43125099	Unknown	0.588391	0.601733
3.142	p22.1	chr3	A_16_P36243475	43135199	43135258	Unknown	0.421458	0.601733
3.143	p22.1	chr3	A_16_P16203858	43143188	43143247	Unknown	0.874297	0.601733
3.144	p22.1	chr3	A_14_P110993	43158562	43158621	Unknown	0.251173	0.601733
3.145	p22.1	chr3	A_16_P16203980	43200206	43200265	Unknown	0.616673	0.601733
3.146	p22.1	chr3	A_16_P16204047	43224507	43224566	Unknown	0.179413	0.601733
3.147	p22.1	chr3	A_16_P16204128	43255330	43255389	Unknown	1.13191	0.601733
3.148	p22.1	chr3	A_16_P36243817	43276554	43276613	Unknown	0.499361	0.601733
3.149	p22.1	chr3	A_16_P16204238	43291149	43291208	Unknown	0.325832	0.601733
3.15	p21.31	chr3	A_16_P16212672	46914256	46914308	Homo sapiens parathyroid hormone receptor 1 (PTHR1), mRNA.	-3.54982		-2.96419
3.151	p21.31	chr3	A_16_P00697639	46919245	46919299	Homo sapiens parathyroid hormone receptor 1 (PTHR1), mRNA.	-2.56308		-2.96419
3.152	p21.31	chr3	A_14_P104117	47512279	47512329	Homo sapiens transmembrane protein 103 (TMEM103), mRNA.	0.828857	0.677907
3.153	p21.31	chr3	A_14_P125678	47516603	47516662	Homo sapiens transmembrane protein 103 (TMEM103), mRNA.	0.510836	0.677907
3.154	p21.31	chr3	A_16_P16214077	47521097	47521156	Homo sapiens transmembrane protein 103 (TMEM103), mRNA.	0.888638	0.677907
3.155	p21.31	chr3	A_16_P16214087	47527697	47527755	Homo sapiens transmembrane protein 103 (TMEM103), mRNA.	0.850724	0.677907
3.156	p21.31	chr3	A_16_P00698472	47538662	47538720	Unknown	0.609144	0.677907
3.157	p21.31	chr3	A_14_P127579	47553926	47553985	Unknown	0.897586	0.677907
3.158	p21.31	chr3	A_16_P16214129	47561894	47561953	Unknown	0.265949	0.677907
3.159	p21.31	chr3	A_16_P00698487	47573962	47574021	Unknown	0.56829	0.677907
3.16	p21.31	chr3	A_16_P16214142	47578668	47578727	Unknown	0.809222	0.677907
3.161	p21.31	chr3	A_16_P16214166	47585533	47585592	Homo sapiens chondroitin sulfate proteoglycan 5 (neuroglycan C) (CSPG5), mRNA.	0.841554	0.677907
3.162	p21.31	chr3	A_14_P105367	47591087	47591146	Homo sapiens chondroitin sulfate proteoglycan 5 (neuroglycan C) (CSPG5), mRNA.	1.00065	0.677907
3.163	p21.31	chr3	A_16_P36254361	47597819	47597878	Unknown	0.508775	0.677907
3.164	p21.31	chr3	A_14_P102445	47602549	47602608	Homo sapiens SWI/SNF related, matrix associated, actin dependent regulator of chromatin, subfamily c, member 1 (SMARCC1), mRNA.	0.385378	0.677907
3.165	p21.31	chr3	A_16_P16214234	47607384	47607443	Homo sapiens SWI/SNF related, matrix associated, actin dependent regulator of chromatin, subfamily c, member 1 (SMARCC1), mRNA.	0.797801	0.677907
3.166	p21.31	chr3	A_16_P36254425	47619555	47619614	Homo sapiens SWI/SNF related, matrix associated, actin dependent regulator of chromatin, subfamily c, member 1 (SMARCC1), mRNA.	1.03437	0.677907
3.167	p21.31	chr3	A_16_P16214277	47624899	47624958	Homo sapiens SWI/SNF related, matrix associated, actin dependent regulator of chromatin, subfamily c, member 1 (SMARCC1), mRNA.	0.991463	0.677907
3.168	p21.31	chr3	A_16_P00698582	47632795	47632854	Homo sapiens SWI/SNF related, matrix associated, actin dependent regulator of chromatin, subfamily c, member 1 (SMARCC1), mRNA.	1.07728	0.677907
3.169	p21.31	chr3	A_16_P36254484	47638992	47639051	Homo sapiens SWI/SNF related, matrix associated, actin dependent regulator of chromatin, subfamily c, member 1 (SMARCC1), mRNA.	0.921055	0.677907
3.17	p21.31	chr3	A_16_P16214326	47644758	47644817	Homo sapiens SWI/SNF related, matrix associated, actin dependent regulator of chromatin, subfamily c, member 1 (SMARCC1), mRNA.	1.29158	0.677907
3.171	p21.31	chr3	A_14_P106365	47652523	47652582	Homo sapiens SWI/SNF related, matrix associated, actin dependent regulator of chromatin, subfamily c, member 1 (SMARCC1), mRNA.	0.44439	0.677907
3.172	p21.31	chr3	A_16_P16214366	47660306	47660365	Homo sapiens SWI/SNF related, matrix associated, actin dependent regulator of chromatin, subfamily c, member 1 (SMARCC1), mRNA.	0.43972	0.677907
3.173	p21.31	chr3	A_16_P00698638	47670648	47670707	Homo sapiens SWI/SNF related, matrix associated, actin dependent regulator of chromatin, subfamily c, member 1 (SMARCC1), mRNA.	0.826964	0.677907
3.174	p21.31	chr3	A_16_P36254568	47677487	47677546	Homo sapiens SWI/SNF related, matrix associated, actin dependent regulator of chromatin, subfamily c, member 1 (SMARCC1), mRNA.	0.689272	0.677907
3.175	p21.31	chr3	A_16_P16214427	47687104	47687161	Homo sapiens SWI/SNF related, matrix associated, actin dependent regulator of chromatin, subfamily c, member 1 (SMARCC1), mRNA.	0.640694	0.677907
3.176	p21.31	chr3	A_14_P113215	47693068	47693127	Homo sapiens SWI/SNF related, matrix associated, actin dependent regulator of chromatin, subfamily c, member 1 (SMARCC1), mRNA.	0.695165	0.677907
3.177	p21.31	chr3	A_14_P126795	47693170	47693223	Homo sapiens SWI/SNF related, matrix associated, actin dependent regulator of chromatin, subfamily c, member 1 (SMARCC1), mRNA.	0.0433588	0.677907
3.178	p21.31	chr3	A_16_P16214492	47707523	47707582	Homo sapiens SWI/SNF related, matrix associated, actin dependent regulator of chromatin, subfamily c, member 1 (SMARCC1), mRNA.	0.913408	0.677907
3.179	p21.31	chr3	A_16_P16214516	47718733	47718792	Homo sapiens SWI/SNF related, matrix associated, actin dependent regulator of chromatin, subfamily c, member 1 (SMARCC1), mRNA.	0.815089	0.677907
3.18	p21.31	chr3	A_16_P36254717	47727274	47727333	Homo sapiens SWI/SNF related, matrix associated, actin dependent regulator of chromatin, subfamily c, member 1 (SMARCC1), mRNA.	0.361636	0.677907
3.181	p21.31	chr3	A_16_P36254735	47735238	47735297	Homo sapiens SWI/SNF related, matrix associated, actin dependent regulator of chromatin, subfamily c, member 1 (SMARCC1), mRNA.	0.700591	0.677907
3.182	p21.31	chr3	A_16_P00698744	47745491	47745550	Homo sapiens SWI/SNF related, matrix associated, actin dependent regulator of chromatin, subfamily c, member 1 (SMARCC1), mRNA.	0.34182	0.677907
3.183	p21.31	chr3	A_14_P103432	47752538	47752597	Homo sapiens SWI/SNF related, matrix associated, actin dependent regulator of chromatin, subfamily c, member 1 (SMARCC1), mRNA.	0.741375	0.677907
3.184	p21.31	chr3	A_16_P00698762	47760362	47760421	Homo sapiens SWI/SNF related, matrix associated, actin dependent regulator of chromatin, subfamily c, member 1 (SMARCC1), mRNA.	0.334985	0.677907
3.185	p21.31	chr3	A_16_P00698768	47768885	47768944	Homo sapiens SWI/SNF related, matrix associated, actin dependent regulator of chromatin, subfamily c, member 1 (SMARCC1), mRNA.	0.748887	0.677907
3.186	p21.31	chr3	A_14_P116317	47778576	47778635	Homo sapiens SWI/SNF related, matrix associated, actin dependent regulator of chromatin, subfamily c, member 1 (SMARCC1), mRNA.	0.487679	0.677907
3.187	p21.31	chr3	A_16_P16214656	47795758	47795817	Homo sapiens SWI/SNF related, matrix associated, actin dependent regulator of chromatin, subfamily c, member 1 (SMARCC1), mRNA.	0.632836	0.677907
3.188	p21.31	chr3	A_16_P00698797	47806198	47806257	Unknown	0.40331	0.677907
3.189	p21.31	chr3	A_14_P134034	47821866	47821925	Homo sapiens DEAH (Asp-Glu-Ala-His) box polypeptide 30 (DHX30), transcript variant 2, mRNA.	1.19768	0.677907
3.19	p21.31	chr3	A_16_P16214714	47833545	47833604	Homo sapiens DEAH (Asp-Glu-Ala-His) box polypeptide 30 (DHX30), transcript variant 2, mRNA.	0.82208	0.677907
3.191	p21.31	chr3	A_16_P00698833	47842350	47842409	Homo sapiens DEAH (Asp-Glu-Ala-His) box polypeptide 30 (DHX30), transcript variant 2, mRNA.	0.573726	0.677907
3.192	p21.31	chr3	A_16_P16214752	47848030	47848089	Homo sapiens DEAH (Asp-Glu-Ala-His) box polypeptide 30 (DHX30), transcript variant 2, mRNA.	0.743285	0.677907
3.193	p21.31	chr3	A_16_P00698846	47853837	47853896	Homo sapiens DEAH (Asp-Glu-Ala-His) box polypeptide 30 (DHX30), transcript variant 2, mRNA.	0.265093	0.677907
3.194	p21.31	chr3	A_14_P115190	47866639	47866698	Homo sapiens DEAH (Asp-Glu-Ala-His) box polypeptide 30 (DHX30), transcript variant 2, mRNA.	1.15915	0.677907
3.195	p21.31	chr3	A_16_P16214830	47876219	47876278	Homo sapiens microtubule-associated protein 4 (MAP4), transcript variant 1, mRNA.	0.575047	0.677907
3.196	p21.31	chr3	A_16_P00698907	47886235	47886294	Homo sapiens microtubule-associated protein 4 (MAP4), transcript variant 1, mRNA.	0.830563	0.677907
3.197	p21.31	chr3	A_16_P16214894	47903362	47903421	Homo sapiens microtubule-associated protein 4 (MAP4), transcript variant 1, mRNA.	0.649375	0.677907
3.198	p21.31	chr3	A_16_P16214914	47910336	47910395	Homo sapiens microtubule-associated protein 4 (MAP4), transcript variant 1, mRNA.	0.414012	0.677907
3.199	p21.31	chr3	A_16_P00698960	47918738	47918797	Homo sapiens microtubule-associated protein 4 (MAP4), transcript variant 1, mRNA.	0.825589	0.677907
3.2	p21.31	chr3	A_16_P00698972	47925936	47925995	Homo sapiens microtubule-associated protein 4 (MAP4), transcript variant 1, mRNA.	0.883435	0.677907
3.201	p21.31	chr3	A_16_P36255192	47931243	47931302	Homo sapiens microtubule-associated protein 4 (MAP4), transcript variant 1, mRNA.	0.675449	0.677907
3.202	p21.31	chr3	A_14_P107505	47938232	47938291	Homo sapiens microtubule-associated protein 4 (MAP4), transcript variant 1, mRNA.	0.93865	0.677907
3.203	p21.31	chr3	A_16_P16215009	47944838	47944897	Homo sapiens microtubule-associated protein 4 (MAP4), transcript variant 1, mRNA.	0.769469	0.677907
3.204	p21.31	chr3	A_16_P16215011	47950530	47950589	Homo sapiens microtubule-associated protein 4 (MAP4), transcript variant 1, mRNA.	0.852279	0.677907
3.205	p21.31	chr3	A_16_P36255245	47956867	47956926	Homo sapiens microtubule-associated protein 4 (MAP4), transcript variant 1, mRNA.	0.444565	0.677907
3.206	p21.31	chr3	A_16_P16215053	47967462	47967521	Homo sapiens microtubule-associated protein 4 (MAP4), transcript variant 1, mRNA.	0.54204	0.677907
3.207	p21.31	chr3	A_16_P16215072	47984521	47984580	Homo sapiens microtubule-associated protein 4 (MAP4), transcript variant 1, mRNA.	0.79454	0.677907
3.208	p21.31	chr3	A_16_P16215100	47994406	47994465	Homo sapiens microtubule-associated protein 4 (MAP4), transcript variant 1, mRNA.	0.711918	0.677907
3.209	p21.31	chr3	A_16_P36255331	48003428	48003487	Homo sapiens microtubule-associated protein 4 (MAP4), transcript variant 1, mRNA.	0.54733	0.677907
3.21	p21.31	chr3	A_16_P16215123	48008731	48008790	Homo sapiens microtubule-associated protein 4 (MAP4), transcript variant 1, mRNA.	0.602589	0.677907
3.211	p21.31	chr3	A_14_P121499	48015103	48015162	Homo sapiens microtubule-associated protein 4 (MAP4), transcript variant 1, mRNA.	0.985382	0.677907
3.212	p21.31	chr3	A_16_P16215158	48032253	48032312	Homo sapiens microtubule-associated protein 4 (MAP4), transcript variant 1, mRNA.	0.750321	0.677907
3.213	p21.31	chr3	A_16_P36255412	48042646	48042705	Homo sapiens microtubule-associated protein 4 (MAP4), transcript variant 1, mRNA.	0.762562	0.677907
3.214	p21.31	chr3	A_16_P16215215	48056639	48056698	Homo sapiens microtubule-associated protein 4 (MAP4), transcript variant 1, mRNA.	1.1436	0.677907
3.215	p21.31	chr3	A_16_P16215219	48062968	48063027	Homo sapiens microtubule-associated protein 4 (MAP4), transcript variant 1, mRNA.	0.190742	0.677907
3.216	p21.31	chr3	A_14_P100008	48069785	48069844	Homo sapiens microtubule-associated protein 4 (MAP4), transcript variant 1, mRNA.	1.08206	0.677907
3.217	p21.31	chr3	A_16_P16215242	48076041	48076100	Homo sapiens microtubule-associated protein 4 (MAP4), transcript variant 1, mRNA.	0.38489	0.677907
3.218	p21.31	chr3	A_16_P00699128	48081714	48081773	Homo sapiens microtubule-associated protein 4 (MAP4), transcript variant 1, mRNA.	0.665451	0.677907
3.219	p21.31	chr3	A_16_P00699137	48087583	48087642	Homo sapiens microtubule-associated protein 4 (MAP4), transcript variant 1, mRNA.	1.19839	0.677907
3.22	p21.31	chr3	A_16_P16215268	48096965	48097024	Homo sapiens microtubule-associated protein 4 (MAP4), transcript variant 1, mRNA.	-0.763812	0.677907
3.221	p21.31	chr3	A_16_P16215274	48103180	48103239	Homo sapiens microtubule-associated protein 4 (MAP4), transcript variant 1, mRNA.	0.609347	0.677907
3.222	p21.31	chr3	A_16_P00699155	48115010	48115069	Homo sapiens cDNA clone IMAGE:3847788, partial cds.	0.462453	0.677907
3.223	p21.31	chr3	A_16_P36255525	48123724	48123779	Homo sapiens cDNA clone IMAGE:3847788, partial cds.	1.10104	0.677907
3.224	p21.31	chr3	A_16_P16215304	48135682	48135741	Homo sapiens cDNA clone IMAGE:3847788, partial cds.	0.047872	0.677907
3.225	p21.31	chr3	A_16_P00699169	48143449	48143508	Homo sapiens cDNA clone IMAGE:3847788, partial cds.	0.705124	0.677907
3.226	p21.31	chr3	A_16_P16215349	48160132	48160190	Homo sapiens cDNA clone IMAGE:3847788, partial cds.	0.456749	0.677907
3.227	p21.31	chr3	A_16_P16215358	48168554	48168613	Homo sapiens cDNA clone IMAGE:3847788, partial cds.	1.0835	0.677907
3.228	p21.31	chr3	A_14_P113602	48175040	48175087	Homo sapiens cell division cycle 25A (CDC25A), transcript variant 1, mRNA.	0.673041	0.677907
3.229	p21.31	chr3	A_16_P16215396	48184420	48184479	Homo sapiens cell division cycle 25A (CDC25A), transcript variant 1, mRNA.	0.510639	0.677907
3.23	p21.31	chr3	A_14_P129247	48194732	48194791	Homo sapiens cell division cycle 25A (CDC25A), transcript variant 1, mRNA.	1.42979	0.677907
3.231	p21.31	chr3	A_14_P129651	48203233	48203291	Homo sapiens cell division cycle 25A (CDC25A), transcript variant 1, mRNA.	0.00525435	0.677907
3.232	p21.31	chr3	A_16_P00699259	48213373	48213432	Homo sapiens cDNA clone IMAGE:3847788, partial cds.	0.787851	0.677907
3.233	p21.31	chr3	A_16_P16215477	48222427	48222486	Homo sapiens cDNA clone IMAGE:3847788, partial cds.	0.39501	0.677907
3.234	p21.31	chr3	A_16_P00699272	48226518	48226564	Homo sapiens cDNA clone IMAGE:3847788, partial cds.	0.630357	0.677907
3.235	p21.31	chr3	A_16_P16215498	48231411	48231470	Unknown	1.11418	0.677907
3.236	p21.31	chr3	A_16_P36255761	48235945	48236004	Unknown	0.656716	0.677907
3.237	p21.31	chr3	A_14_P118922	48240516	48240563	Homo sapiens cathelicidin antimicrobial peptide (CAMP), mRNA.	1.25625	0.677907
3.238	p21.31	chr3	A_16_P36255806	48252364	48252423	Unknown	0.822474	0.677907
3.239	p21.31	chr3	A_14_P120823	48260302	48260361	Homo sapiens zinc finger protein 589 (ZNF589), mRNA.	0.832839	0.677907
3.24	p21.31	chr3	A_16_P36255828	48265142	48265201	Homo sapiens zinc finger protein 589 (ZNF589), mRNA.	0.64094	0.677907
3.241	p21.31	chr3	A_16_P00699320	48272517	48272574	Homo sapiens zinc finger protein 589 (ZNF589), mRNA.	0.860029	0.677907
3.242	p21.31	chr3	A_16_P16215592	48278266	48278325	Homo sapiens zinc finger protein 589 (ZNF589), mRNA.	0.67931	0.677907
3.243	p21.31	chr3	A_14_P121534	48286183	48286233	Homo sapiens zinc finger protein 589 (ZNF589), mRNA.	0.449464	0.677907
3.244	p21.31	chr3	A_16_P00699346	48295803	48295860	Homo sapiens zinc finger protein 589, mRNA (cDNA clone IMAGE:5240334), with apparent retained intron.	1.03255	0.677907
3.245	p21.31	chr3	A_16_P36255887	48300263	48300322	Homo sapiens zinc finger protein 589, mRNA (cDNA clone IMAGE:5240334), with apparent retained intron.	0.494814	0.677907
3.246	p21.31	chr3	A_14_P106630	48310488	48310543	Homo sapiens cDNA clone IMAGE:4282843, partial cds.	0.663527	0.677907
3.247	p21.31	chr3	A_14_P120824	48315392	48315451	Homo sapiens non-metastatic cells 6, protein expressed in (nucleoside-diphosphate kinase) (NME6), mRNA.	0.716755	0.677907
3.248	p21.31	chr3	A_16_P36255946	48319733	48319790	Unknown	0.650116	0.677907
3.249	p21.31	chr3	A_16_P16215696	48324888	48324947	Unknown	0.808925	0.677907
3.25	p21.31	chr3	A_16_P16215703	48330631	48330690	Unknown	0.744649	0.677907
3.251	p21.31	chr3	A_16_P36255970	48337766	48337825	Unknown	0.519024	0.677907
3.252	p21.31	chr3	A_16_P16215727	48346498	48346557	Unknown	0.883669	0.677907
3.253	p21.31	chr3	A_16_P00699433	48373286	48373345	Unknown	0.563028	0.677907
3.254	p21.31	chr3	A_16_P16215788	48387114	48387173	Unknown	0.355414	0.446394
3.255	p21.31	chr3	A_16_P00699448	48391863	48391922	Homo sapiens F-box and WD-40 domain protein 12 (FBXW12), mRNA.	0.404066	0.446394
3.256	p21.31	chr3	A_16_P16215825	48399707	48399766	Homo sapiens F-box and WD-40 domain protein 12 (FBXW12), mRNA.	0.231484	0.446394
3.257	p21.31	chr3	A_16_P36256098	48411179	48411238	Homo sapiens cDNA FLJ40275 fis, clone TESTI2027185.	0.750246	0.446394
3.258	p21.31	chr3	A_16_P16215850	48418621	48418680	Unknown	0.500705	0.446394
3.259	p21.31	chr3	A_16_P00699489	48422797	48422856	Homo sapiens plexin B1 (PLXNB1), mRNA.	0.478214	0.446394
3.26	p21.31	chr3	A_16_P00699501	48427655	48427708	Homo sapiens plexin B1 (PLXNB1), mRNA.	-1.83829		-1.33399
3.261	p21.31	chr3	A_14_P109157	48431311	48431359	Homo sapiens plexin B1 (PLXNB1), mRNA.	-0.829701		-1.33399
3.262	p21.31	chr3	A_16_P16215923	48438945	48439003	Homo sapiens plexin B1 (PLXNB1), mRNA.	-2.74123		-2.5334
3.263	p21.31	chr3	A_16_P16215940	48443517	48443572	Homo sapiens KIAA0407 mRNA, partial cds.	-2.33523		-2.5334
3.264	p21.31	chr3	A_14_P125599	48448631	48448690	Homo sapiens coiled-coil domain containing 51 (CCDC51), mRNA.	0.496274	0.446394
3.265	p21.31	chr3	A_16_P16215978	48453712	48453756	Homo sapiens coiled-coil domain containing 51 (CCDC51), mRNA.	0.227437	0.446394
3.266	p21.31	chr3	A_14_P111249	48458723	48458782	Homo sapiens coiled-coil domain containing 72 (CCDC72), mRNA.	0.65479	0.446394
3.267	p21.31	chr3	A_14_P131561	48463710	48463769	Homo sapiens three prime repair exonuclease 1 (TREX1), transcript variant 2, mRNA.	-1.33644	0.446394
3.268	p21.31	chr3	A_16_P36256319	48468107	48468166	Homo sapiens three prime repair exonuclease 1 (TREX1), transcript variant 2, mRNA.	1.3664	0.446394
3.269	p21.31	chr3	A_16_P00699589	48473700	48473759	Homo sapiens three prime repair exonuclease 1 (TREX1), transcript variant 2, mRNA.	0.490042	0.446394
3.27	p21.31	chr3	A_16_P16216044	48480032	48480086	Homo sapiens three prime repair exonuclease 1 (TREX1), transcript variant 2, mRNA.	0.770092	0.446394
3.271	p21.31	chr3	A_14_P130555	48486390	48486444	Homo sapiens scotin (SCOTIN), mRNA.	0.787043	0.446394
3.272	p21.31	chr3	A_16_P00699614	48490094	48490153	Homo sapiens scotin (SCOTIN), mRNA.	0.750808	0.446394
3.273	p21.31	chr3	A_16_P36256420	48502467	48502526	Homo sapiens scotin (SCOTIN), mRNA.	0.1317	0.446394
3.274	p21.31	chr3	A_16_P00699628	48511151	48511210	Homo sapiens scotin (SCOTIN), mRNA.	-0.630972	0.446394
3.275	p21.31	chr3	A_16_P00699639	48517387	48517443	Unknown	0.0573685	0.446394
3.276	p21.31	chr3	A_14_P139070	48531164	48531223	Homo sapiens 6-phosphofructo-2-kinase/fructose-2,6-biphosphatase 4 (PFKFB4), mRNA.	0.745628	0.446394
3.277	p21.31	chr3	A_16_P00699664	48536964	48537023	Homo sapiens 6-phosphofructo-2-kinase/fructose-2,6-biphosphatase 4 (PFKFB4), mRNA.	0.990419	0.446394
3.278	p21.31	chr3	A_16_P36256504	48542786	48542845	Homo sapiens 6-phosphofructo-2-kinase/fructose-2,6-biphosphatase 4 (PFKFB4), mRNA.	0.975667	0.446394
3.279	p21.31	chr3	A_16_P16216178	48548187	48548245	Homo sapiens 6-phosphofructo-2-kinase/fructose-2,6-biphosphatase 4 (PFKFB4), mRNA.	0.804362	0.446394
3.28	p21.31	chr3	A_16_P00699682	48555693	48555751	Homo sapiens 6-phosphofructo-2-kinase/fructose-2,6-biphosphatase 4 (PFKFB4), mRNA.	0.636662	0.446394
3.281	p21.31	chr3	A_16_P16216234	48567914	48567972	Homo sapiens 6-phosphofructo-2-kinase/fructose-2,6-biphosphatase 4 (PFKFB4), mRNA.	0.658406	0.446394
3.282	p21.31	chr3	A_16_P00699719	48572849	48572900	Unknown	0.819777	0.446394
3.283	p21.31	chr3	A_14_P133599	48578043	48578094	Homo sapiens collagen, type VII, alpha 1 (epidermolysis bullosa, dystrophic, dominant and recessive) (COL7A1), mRNA.	-2.46992		-2.34301
3.284	p21.31	chr3	A_16_P16216289	48583014	48583060	Homo sapiens collagen, type VII, alpha 1 (epidermolysis bullosa, dystrophic, dominant and recessive) (COL7A1), mRNA.	-1.50228		-2.34301
3.285	p21.31	chr3	A_14_P200090	48642882	48642930	Homo sapiens solute carrier family 26, member 6 (SLC26A6), transcript variant 1, mRNA.	-2.86059		-1.32561
3.286	p21.31	chr3	A_14_P104113	48649558	48649616	Homo sapiens cadherin, EGF LAG seven-pass G-type receptor 3 (flamingo homolog, Drosophila) (CELSR3), mRNA.	-0.717838		-1.32561
3.287	p21.31	chr3	A_16_P16216507	48655553	48655597	Homo sapiens cadherin, EGF LAG seven-pass G-type receptor 3 (flamingo homolog, Drosophila) (CELSR3), mRNA.	-0.820878		-1.32561
3.288	p21.31	chr3	A_16_P00699903	48662062	48662112	Homo sapiens cadherin, EGF LAG seven-pass G-type receptor 3 (flamingo homolog, Drosophila) (CELSR3), mRNA.	0.631945	0.446394
3.289	p21.31	chr3	A_16_P00699920	48670272	48670326	Homo sapiens cadherin, EGF LAG seven-pass G-type receptor 3 (flamingo homolog, Drosophila) (CELSR3), mRNA.	0.907794	0.446394
3.29	p21.31	chr3	A_16_P16216586	48677740	48677799	Homo sapiens anchor protein (RESDA1) mRNA, complete cds.	0.550424	0.446394
3.291	p21.31	chr3	A_14_P134732	48686316	48686375	Homo sapiens NCK interacting protein with SH3 domain (NCKIPSD), transcript variant 1, mRNA.	0.708637	0.446394
3.292	p21.31	chr3	A_14_P129586	48695861	48695917	Homo sapiens NCK interacting protein with SH3 domain (NCKIPSD), transcript variant 1, mRNA.	0.526686	0.446394
3.293	p21.31	chr3	A_14_P132186	48700411	48700470	Homo sapiens inositol hexaphosphate kinase 2 (IHPK2), transcript variant 2, mRNA.	0.799548	0.446394
3.294	p21.31	chr3	A_14_P136574	48702109	48702158	Homo sapiens inositol hexaphosphate kinase 2 (IHPK2), transcript variant 2, mRNA.	-0.386853	0.446394
3.295	p21.31	chr3	A_14_P138382	48705552	48705611	Homo sapiens inositol hexaphosphate kinase 2 (IHPK2), transcript variant 2, mRNA.	0.545952	0.446394
3.296	p21.31	chr3	A_14_P115268	48705938	48705997	Homo sapiens inositol hexaphosphate kinase 2 (IHPK2), transcript variant 2, mRNA.	0.569526	0.446394
3.297	p21.31	chr3	A_14_P115268	48705938	48705997	Homo sapiens inositol hexaphosphate kinase 2 (IHPK2), transcript variant 2, mRNA.	0.772896	0.446394
3.298	p21.31	chr3	A_14_P115268	48705938	48705997	Homo sapiens inositol hexaphosphate kinase 2 (IHPK2), transcript variant 2, mRNA.	0.619194	0.446394
3.299	p21.31	chr3	A_16_P16216677	48714363	48714422	Homo sapiens inositol hexaphosphate kinase 2 (IHPK2), transcript variant 2, mRNA.	0.721452	0.446394
3.3	p21.31	chr3	A_16_P16216691	48721106	48721164	Homo sapiens inositol hexaphosphate kinase 2 (IHPK2), transcript variant 2, mRNA.	0.367943	0.446394
3.301	p21.31	chr3	A_16_P36257255	48733116	48733175	Homo sapiens cDNA FLJ39697 fis, clone SMINT2011066, moderately similar to Homo sapiens mammalian inositol hexakisphosphate kinase 2 (IP6K2) mRNA.	0.261305	0.446394
3.302	p21.31	chr3	A_16_P16216725	48745349	48745408	Homo sapiens cDNA FLJ39697 fis, clone SMINT2011066, moderately similar to Homo sapiens mammalian inositol hexakisphosphate kinase 2 (IP6K2) mRNA.	0.451217	0.446394
3.303	p21.31	chr3	A_16_P36257284	48759649	48759708	Homo sapiens cDNA: FLJ22698 fis, clone HSI12044.	0.233407	0.446394
3.304	p21.31	chr3	A_16_P16216781	48772266	48772325	Homo sapiens protein kinase, cAMP-dependent, regulatory, type II, alpha (PRKAR2A), mRNA.	0.826887	0.446394
3.305	p21.31	chr3	A_14_P131745	48777730	48777789	Homo sapiens protein kinase, cAMP-dependent, regulatory, type II, alpha (PRKAR2A), mRNA.	0.933377	0.446394
3.306	p21.31	chr3	A_16_P00700044	48794785	48794844	Homo sapiens protein kinase, cAMP-dependent, regulatory, type II, alpha (PRKAR2A), mRNA.	0.843423	0.446394
3.307	p21.31	chr3	A_16_P36257377	48806371	48806430	Homo sapiens protein kinase, cAMP-dependent, regulatory, type II, alpha (PRKAR2A), mRNA.	0.506539	0.446394
3.308	p21.31	chr3	A_16_P00700069	48813010	48813069	Homo sapiens protein kinase, cAMP-dependent, regulatory, type II, alpha (PRKAR2A), mRNA.	0.419662	0.446394
3.309	p21.31	chr3	A_14_P139677	48820086	48820145	Homo sapiens protein kinase, cAMP-dependent, regulatory, type II, alpha (PRKAR2A), mRNA.	0.645069	0.446394
3.31	p21.31	chr3	A_16_P16216875	48826915	48826974	Homo sapiens protein kinase, cAMP-dependent, regulatory, type II, alpha (PRKAR2A), mRNA.	0.271043	0.446394
3.311	p21.31	chr3	A_14_P106418	48835089	48835148	Homo sapiens protein kinase, cAMP-dependent, regulatory, type II, alpha (PRKAR2A), mRNA.	0.542993	0.446394
3.312	p21.31	chr3	A_16_P16216905	48845236	48845295	Homo sapiens protein kinase, cAMP-dependent, regulatory, type II, alpha (PRKAR2A), mRNA.	0.800692	0.446394
3.313	p21.31	chr3	A_16_P16216911	48852202	48852261	Homo sapiens protein kinase, cAMP-dependent, regulatory, type II, alpha (PRKAR2A), mRNA.	0.371654	0.446394
3.314	p21.31	chr3	A_16_P00700102	48859381	48859440	Homo sapiens protein kinase, cAMP-dependent, regulatory, type II, alpha (PRKAR2A), mRNA.	0.718466	0.446394
3.315	p21.31	chr3	A_16_P36257495	48869515	48869574	Homo sapiens solute carrier family 25 (carnitine/acylcarnitine translocase), member 20 (SLC25A20), nuclear gene encoding mitochondrial protein, mRNA.	0.693087	0.446394
3.316	p21.31	chr3	A_14_P106638	48875159	48875218	Homo sapiens solute carrier family 25 (carnitine/acylcarnitine translocase), member 20 (SLC25A20), nuclear gene encoding mitochondrial protein, mRNA.	0.624369	0.446394
3.317	p21.31	chr3	A_16_P16216966	48880734	48880789	Homo sapiens solute carrier family 25 (carnitine/acylcarnitine translocase), member 20 (SLC25A20), nuclear gene encoding mitochondrial protein, mRNA.	0.701842	0.446394
3.318	p21.31	chr3	A_16_P00700133	48893356	48893415	Homo sapiens solute carrier family 25 (carnitine/acylcarnitine translocase), member 20 (SLC25A20), nuclear gene encoding mitochondrial protein, mRNA.	0.592272	0.446394
3.319	p21.31	chr3	A_16_P16216986	48899792	48899851	Homo sapiens solute carrier family 25 (carnitine/acylcarnitine translocase), member 20 (SLC25A20), nuclear gene encoding mitochondrial protein, mRNA.	0.957686	0.446394
3.32	p21.31	chr3	A_14_P129463	48908056	48908115	Homo sapiens solute carrier family 25 (carnitine/acylcarnitine translocase), member 20 (SLC25A20), nuclear gene encoding mitochondrial protein, mRNA.	0.383918	0.446394
3.321	p21.31	chr3	A_16_P16217013	48920694	48920753	Unknown	0.783416	0.446394
3.322	p21.31	chr3	A_16_P00700510	49165287	49165346	Unknown	0.837848	0.446394
3.323	p21.31	chr3	A_16_P16217632	49170410	49170463	Unknown	0.534613	0.446394
3.324	p21.31	chr3	A_14_P123834	49174324	49174377	Homo sapiens cDNA FLJ13629 fis, clone PLACE1011056, weakly similar to HISTONE H1, GONADAL.	0.157947	0.446394
3.325	p21.31	chr3	A_14_P102316	49178097	49178156	Homo sapiens coiled-coil domain containing 71 (CCDC71), mRNA.	0.679682	0.446394
3.326	p21.31	chr3	A_14_P137538	49186648	49186699	Homo sapiens kelch domain containing 8B (KLHDC8B), mRNA.	0.295115	0.446394
3.327	p21.31	chr3	A_16_P00700551	49193410	49193462	Unknown	0.554838	0.446394
3.328	p21.31	chr3	A_16_P16217711	49200389	49200448	Unknown	0.499911	0.446394
3.329	p21.31	chr3	A_16_P36258435	49204703	49204760	Unknown	0.681952	0.446394
3.33	p21.31	chr3	A_14_P138780	49211507	49211552	Homo sapiens coiled-coil domain containing 36 (CCDC36), mRNA.	-0.48564	0.446394
3.331	p21.31	chr3	A_16_P16217738	49216911	49216970	Homo sapiens coiled-coil domain containing 36 (CCDC36), mRNA.	0.333756	0.446394
3.332	p21.31	chr3	A_14_P128329	49224215	49224274	Homo sapiens coiled-coil domain containing 36 (CCDC36), mRNA.	1.25009	0.446394
3.333	p21.31	chr3	A_16_P16217759	49228384	49228443	Homo sapiens coiled-coil domain containing 36 (CCDC36), mRNA.	0.546609	0.446394
3.334	p21.31	chr3	A_16_P16217760	49246525	49246584	Homo sapiens coiled-coil domain containing 36 (CCDC36), mRNA.	0.668604	0.446394
3.335	p21.31	chr3	A_14_P102731	49249006	49249065	Homo sapiens coiled-coil domain containing 36 (CCDC36), mRNA.	0.742614	0.446394
3.336	p21.31	chr3	A_16_P00700584	49256831	49256890	Homo sapiens coiled-coil domain containing 36 (CCDC36), mRNA.	0.837014	0.446394
3.337	p21.31	chr3	A_16_P16217794	49263070	49263129	Homo sapiens coiled-coil domain containing 36 (CCDC36), mRNA.	0.869703	0.446394
3.338	p21.31	chr3	A_16_P00700597	49266651	49266710	Homo sapiens coiled-coil domain containing 36 (CCDC36), mRNA.	0.559953	0.446394
3.339	p21.31	chr3	A_16_P00700606	49270085	49270144	Homo sapiens coiled-coil domain containing 36 (CCDC36), mRNA.	0.674354	0.446394
3.34	p21.31	chr3	A_16_P36258529	49273527	49273586	Homo sapiens hypothetical STGC3 (STGC3), mRNA.	0.88411	0.446394
3.341	p21.31	chr3	A_16_P00700614	49278159	49278217	Homo sapiens cDNA FLJ27148 fis, clone STM01227.	0.820814	0.446394
3.342	p21.31	chr3	A_16_P00700622	49283814	49283873	Homo sapiens chromosome 3 open reading frame 62 (C3orf62), mRNA.	0.7217	0.446394
3.343	p21.31	chr3	A_14_P103378	49290812	49290871	Homo sapiens ubiquitin specific peptidase 4 (proto-oncogene) (USP4), transcript variant 1, mRNA.	1.05727	0.446394
3.344	p21.31	chr3	A_16_P16217868	49296360	49296418	Homo sapiens ubiquitin specific peptidase 4 (proto-oncogene) (USP4), transcript variant 1, mRNA.	1.02643	0.446394
3.345	p21.31	chr3	A_16_P16217880	49300550	49300608	Homo sapiens ubiquitin specific peptidase 4 (proto-oncogene) (USP4), transcript variant 1, mRNA.	0.558172	0.446394
3.346	p21.31	chr3	A_16_P16217887	49305064	49305123	Homo sapiens ubiquitin specific peptidase 4 (proto-oncogene) (USP4), transcript variant 1, mRNA.	0.83828	0.446394
3.347	p21.31	chr3	A_14_P112532	49310331	49310390	Homo sapiens ubiquitin specific peptidase 4 (proto-oncogene) (USP4), transcript variant 1, mRNA.	0.599792	0.446394
3.348	p21.31	chr3	A_16_P16217917	49316559	49316618	Homo sapiens ubiquitin specific peptidase 4 (proto-oncogene) (USP4), transcript variant 1, mRNA.	0.761135	0.446394
3.349	p21.31	chr3	A_14_P126459	49323141	49323195	Homo sapiens ubiquitin specific peptidase 4 (proto-oncogene) (USP4), transcript variant 1, mRNA.	0.41611	0.446394
3.35	p21.31	chr3	A_14_P124388	49340221	49340280	Homo sapiens ubiquitin specific peptidase 4 (proto-oncogene) (USP4), transcript variant 1, mRNA.	1.13394	0.446394
3.351	p21.31	chr3	A_16_P00700711	49353414	49353473	Unknown	-0.710965	0.446394
3.352	p21.31	chr3	A_16_P36258741	49359460	49359519	Unknown	0.667609	0.446394
3.353	p21.31	chr3	A_14_P109650	49370234	49370284	Homo sapiens glutathione peroxidase 1 (GPX1), transcript variant 1, mRNA.	1.14986	0.446394
3.354	p21.31	chr3	A_14_P120153	49371945	49372004	Homo sapiens ras homolog gene family, member A (RHOA), mRNA.	0.237028	0.446394
3.355	p21.31	chr3	A_14_P137173	49382828	49382887	Homo sapiens ras homolog gene family, member A (RHOA), mRNA.	0.879576	0.446394
3.356	p21.31	chr3	A_16_P16218072	49387824	49387883	Homo sapiens ras homolog gene family, member A (RHOA), mRNA.	0.986019	0.446394
3.357	p21.31	chr3	A_14_P134972	49396688	49396747	Homo sapiens ras homolog gene family, member A (RHOA), mRNA.	1.27484	0.446394
3.358	p21.31	chr3	A_14_P134972	49396688	49396747	Homo sapiens ras homolog gene family, member A (RHOA), mRNA.	1.12912	0.446394
3.359	p21.31	chr3	A_14_P134972	49396688	49396747	Homo sapiens ras homolog gene family, member A (RHOA), mRNA.	1.00441	0.446394
3.36	p21.31	chr3	A_16_P36258849	49408508	49408567	Homo sapiens ras homolog gene family, member A (RHOA), mRNA.	0.826978	0.446394
3.361	p21.31	chr3	A_16_P36258859	49414643	49414702	Homo sapiens ras homolog gene family, member A (RHOA), mRNA.	0.551494	0.446394
3.362	p21.31	chr3	A_16_P36258864	49418648	49418707	Homo sapiens ras homolog gene family, member A (RHOA), mRNA.	0.524986	0.446394
3.363	p21.31	chr3	A_14_P120150	49426259	49426315	Homo sapiens T-cell leukemia translocation altered gene (TCTA), mRNA.	0.770095	0.446394
3.364	p21.31	chr3	A_14_P120755	49432015	49432074	Homo sapiens aminomethyltransferase (glycine cleavage system protein T) (AMT), mRNA.	0.736398	0.446394
3.365	p21.31	chr3	A_14_P139079	49437748	49437793	Homo sapiens nicolin 1 (NICN1), mRNA.	0.114258	0.446394
3.366	p21.31	chr3	A_16_P00700824	49441233	49441292	Homo sapiens nicolin 1 (NICN1), mRNA.	0.321524	0.446394
3.367	p21.31	chr3	A_16_P36258957	49445967	49446021	Unknown	0.587437	0.446394
3.368	p21.31	chr3	A_16_P16218195	49461657	49461709	Unknown	0.828622	0.446394
3.369	p21.31	chr3	A_16_P16218209	49471571	49471617	Unknown	0.59423	0.446394
3.37	p21.31	chr3	A_16_P00700844	49478580	49478639	Unknown	0.68105	0.446394
3.371	p21.31	chr3	A_14_P103254	49488038	49488097	Homo sapiens dystroglycan 1 (dystrophin-associated glycoprotein 1) (DAG1), mRNA.	0.574878	0.446394
3.372	p21.31	chr3	A_16_P16218257	49495565	49495624	Homo sapiens dystroglycan 1 (dystrophin-associated glycoprotein 1) (DAG1), mRNA.	0.697208	0.446394
3.373	p21.31	chr3	A_16_P36259036	49501367	49501426	Homo sapiens dystroglycan 1 (dystrophin-associated glycoprotein 1) (DAG1), mRNA.	0.703365	0.446394
3.374	p21.31	chr3	A_16_P16218287	49507793	49507852	Homo sapiens dystroglycan 1 (dystrophin-associated glycoprotein 1) (DAG1), mRNA.	0.787625	0.446394
3.375	p21.31	chr3	A_16_P00700886	49513310	49513369	Homo sapiens dystroglycan 1 (dystrophin-associated glycoprotein 1) (DAG1), mRNA.	0.948093	0.446394
3.376	p21.31	chr3	A_16_P16218311	49523238	49523297	Homo sapiens dystroglycan 1 (dystrophin-associated glycoprotein 1) (DAG1), mRNA.	0.734151	0.446394
3.377	p21.31	chr3	A_16_P16218334	49532178	49532237	Homo sapiens dystroglycan 1 (dystrophin-associated glycoprotein 1) (DAG1), mRNA.	0.412268	0.446394
3.378	p21.31	chr3	A_16_P00700918	49541167	49541226	Homo sapiens dystroglycan 1 (dystrophin-associated glycoprotein 1) (DAG1), mRNA.	0.302618	0.446394
3.379	p21.31	chr3	A_14_P138724	49547053	49547112	Homo sapiens dystroglycan 1 (dystrophin-associated glycoprotein 1) (DAG1), mRNA.	0.92032	0.446394
3.38	p21.31	chr3	A_16_P16218401	49558017	49558076	Unknown	0.795803	0.446394
3.381	p21.31	chr3	A_16_P36259198	49565915	49565974	Homo sapiens cDNA FLJ39068 fis, clone NT2RP7015080.	0.53818	0.446394
3.382	p21.31	chr3	A_14_P113134	49573900	49573959	Homo sapiens bassoon (presynaptic cytomatrix protein) (BSN), mRNA.	0.55468	0.446394
3.383	p21.31	chr3	A_16_P16218480	49584858	49584917	Homo sapiens bassoon (presynaptic cytomatrix protein) (BSN), mRNA.	0.61517	0.446394
3.384	p21.31	chr3	A_16_P16218496	49598009	49598057	Homo sapiens bassoon (presynaptic cytomatrix protein) (BSN), mRNA.	-0.528295	0.446394
3.385	p21.31	chr3	A_16_P16218498	49604424	49604483	Homo sapiens bassoon (presynaptic cytomatrix protein) (BSN), mRNA.	0.53995	0.446394
3.386	p21.31	chr3	A_14_P105923	49612226	49612285	Homo sapiens bassoon (presynaptic cytomatrix protein) (BSN), mRNA.	0.623031	0.446394
3.387	p21.31	chr3	A_16_P16218547	49627259	49627318	Homo sapiens bassoon (presynaptic cytomatrix protein) (BSN), mRNA.	0.993431	0.446394
3.388	p21.31	chr3	A_16_P16218565	49634978	49635035	Homo sapiens bassoon (presynaptic cytomatrix protein) (BSN), mRNA.	0.58497	0.446394
3.389	p21.31	chr3	A_16_P16218591	49642842	49642901	Homo sapiens bassoon (presynaptic cytomatrix protein) (BSN), mRNA.	0.935194	0.446394
3.39	p21.31	chr3	A_14_P117193	49648426	49648485	Homo sapiens bassoon (presynaptic cytomatrix protein) (BSN), mRNA.	0.821699	0.446394
3.391	p21.31	chr3	A_16_P36259385	49654020	49654079	Homo sapiens bassoon (presynaptic cytomatrix protein) (BSN), mRNA.	1.14213	0.446394
3.392	p21.31	chr3	A_16_P00701089	49665829	49665886	Homo sapiens bassoon (presynaptic cytomatrix protein) (BSN), mRNA.	0.225333	0.446394
3.393	p21.31	chr3	A_16_P00701302	49805979	49806037	Unknown	0.839907	0.446394
3.394	p21.31	chr3	A_16_P16219043	49810680	49810739	Homo sapiens VLLR9392 (LOC389118), mRNA.	0.0549288	0.446394
3.395	p21.31	chr3	A_16_P16219060	49817587	49817633	Unknown	0.60896	0.446394
3.396	p21.31	chr3	A_14_P122747	49821003	49821059	Homo sapiens ubiquitin-activating enzyme E1-like (UBE1L), mRNA.	0.321441	0.446394
3.397	p21.31	chr3	A_16_P00701348	49826707	49826766	Unknown	0.591117	0.446394
3.398	p21.31	chr3	A_16_P00701349	49838325	49838384	Unknown	0.796529	0.446394
3.399	p21.31	chr3	A_14_P109513	49841065	49841113	Homo sapiens TRAF interacting protein (TRAIP), mRNA.	0.947821	0.446394
3.4	p21.31	chr3	A_16_P00701381	49857842	49857901	Homo sapiens TRAF interacting protein (TRAIP), mRNA.	0.653259	0.446394
3.401	p21.31	chr3	A_14_P113489	49864462	49864521	Homo sapiens TRAF interacting protein (TRAIP), mRNA.	0.220746	0.446394
3.402	p21.31	chr3	A_16_P16219169	49869633	49869692	Unknown	0.736103	0.446394
3.403	p21.31	chr3	A_14_P122095	49873211	49873268	Homo sapiens CaM kinase-like vesicle-associated (CAMKV), mRNA.	-0.110397	0.446394
3.404	p21.31	chr3	A_14_P112197	49878111	49878170	Homo sapiens CaM kinase-like vesicle-associated (CAMKV), mRNA.	0.830558	0.446394
3.405	p21.31	chr3	A_16_P16219214	49883076	49883135	Unknown	0.783305	0.446394
3.406	p21.31	chr3	A_16_P00701424	49887123	49887180	Unknown	0.485768	0.446394
3.407	p21.31	chr3	A_16_P16219243	49891395	49891454	Unknown	0.775254	0.446394
3.408	p21.31	chr3	A_16_P00701439	49895374	49895426	Unknown	0.748619	0.446394
3.409	p21.31	chr3	A_14_P132441	49899611	49899658	Homo sapiens macrophage stimulating 1 receptor (c-met-related tyrosine kinase) (MST1R), mRNA.	0.40056	0.446394
3.41	p21.31	chr3	A_14_P131976	49904198	49904248	Homo sapiens macrophage stimulating 1 receptor (c-met-related tyrosine kinase) (MST1R), mRNA.	-1.02394	0.446394
3.411	p21.31	chr3	A_14_P118271	49907731	49907778	Homo sapiens macrophage stimulating 1 receptor (c-met-related tyrosine kinase) (MST1R), mRNA.	0.396471	0.446394
3.412	p21.31	chr3	A_16_P16219303	49913972	49914027	Homo sapiens macrophage stimulating 1 receptor (c-met-related tyrosine kinase) (MST1R), mRNA.	0.622846	0.446394
3.413	p21.31	chr3	A_14_P135216	49922094	49922145	Homo sapiens MON1 homolog A (yeast) (MON1A), mRNA.	0.975431	0.446394
3.414	p21.31	chr3	A_16_P16219347	49928012	49928071	Homo sapiens MON1 homolog A (yeast) (MON1A), mRNA.	0.466201	0.446394
3.415	p21.31	chr3	A_14_P106059	49939833	49939892	Homo sapiens MON1 homolog A (yeast) (MON1A), mRNA.	0.706891	0.446394
3.416	p21.31	chr3	A_16_P16219391	49961680	49961739	Homo sapiens RNA binding motif protein 6 (RBM6), mRNA.	0.455265	0.446394
3.417	p21.31	chr3	A_16_P16219404	49977180	49977239	Homo sapiens RNA binding motif protein 6 (RBM6), mRNA.	0.429464	0.446394
3.418	p21.31	chr3	A_14_P104295	49980736	49980795	Homo sapiens RNA binding motif protein 6 (RBM6), mRNA.	0.219529	0.446394
3.419	p21.31	chr3	A_16_P36260381	49989314	49989373	Homo sapiens RNA binding motif protein 6 (RBM6), mRNA.	0.420733	0.446394
3.42	p21.31	chr3	A_16_P16219446	49995694	49995753	Homo sapiens RNA binding motif protein 6 (RBM6), mRNA.	0.821158	0.446394
3.421	p21.31	chr3	A_16_P00701552	50002055	50002114	Homo sapiens RNA binding motif protein 6 (RBM6), mRNA.	0.951166	0.446394
3.422	p21.31	chr3	A_16_P16219481	50008207	50008266	Homo sapiens RNA binding motif protein 6 (RBM6), mRNA.	0.669912	0.446394
3.423	p21.31	chr3	A_14_P123221	50018082	50018141	Homo sapiens RNA binding motif protein 6 (RBM6), mRNA.	1.1632	0.446394
3.424	p21.31	chr3	A_16_P00701586	50023458	50023517	Homo sapiens RNA binding motif protein 6 (RBM6), mRNA.	0.882104	0.446394
3.425	p21.31	chr3	A_16_P16219539	50035194	50035253	Homo sapiens RNA binding motif protein 6 (RBM6), mRNA.	0.748227	0.446394
3.426	p21.31	chr3	A_16_P16219547	50040703	50040762	Homo sapiens RNA binding motif protein 6 (RBM6), mRNA.	0.927072	0.446394
3.427	p21.31	chr3	A_16_P36260512	50048680	50048739	Homo sapiens RNA binding motif protein 6 (RBM6), mRNA.	0.57809	0.446394
3.428	p21.31	chr3	A_16_P00701616	50054239	50054298	Homo sapiens RNA binding motif protein 6 (RBM6), mRNA.	0.92816	0.446394
3.429	p21.31	chr3	A_14_P139759	50060657	50060711	Homo sapiens RNA binding motif protein 6 (RBM6), mRNA.	0.587395	0.446394
3.43	p21.31	chr3	A_16_P36260579	50073871	50073930	Homo sapiens RNA binding motif protein 6 (RBM6), mRNA.	0.236459	0.446394
3.431	p21.31	chr3	A_16_P16219666	50089527	50089586	Homo sapiens RNA binding motif protein 6 (RBM6), mRNA.	0.545318	0.446394
3.432	p21.31	chr3	A_16_P16219685	50102405	50102464	Homo sapiens RNA binding motif protein 5 (RBM5), mRNA.	0.814484	0.446394
3.433	p21.31	chr3	A_14_P103288	50112915	50112974	Homo sapiens RNA binding motif protein 5 (RBM5), mRNA.	0.900919	0.446394
3.434	p21.31	chr3	A_16_P36260724	50123044	50123103	Homo sapiens RNA binding motif protein 5 (RBM5), mRNA.	1.0457	0.446394
3.435	p21.31	chr3	A_14_P115247	50131328	50131387	Homo sapiens RNA binding motif protein 5 (RBM5), mRNA.	0.84025	0.446394
3.436	p21.31	chr3	A_16_P00701753	50140467	50140523	Homo sapiens cDNA FLJ43511 fis, clone PERIC2003957.	0.740087	0.446394
3.437	p21.31	chr3	A_16_P00701782	50156213	50156268	Homo sapiens cDNA FLJ43511 fis, clone PERIC2003957.	1.03718	0.446394
3.438	p21.31	chr3	A_16_P00701795	50165527	50165586	Homo sapiens cDNA FLJ43511 fis, clone PERIC2003957.	0.712889	0.446394
3.439	p21.31	chr3	A_14_P124805	50171437	50171481	Homo sapiens sema domain, immunoglobulin domain (Ig), short basic domain, secreted, (semaphorin) 3F (SEMA3F), mRNA.	-0.237334	0.446394
3.44	p21.31	chr3	A_14_P127586	50171930	50171977	Homo sapiens sema domain, immunoglobulin domain (Ig), short basic domain, secreted, (semaphorin) 3F (SEMA3F), mRNA.	-0.959855	0.446394
3.441	p21.31	chr3	A_16_P00701834	50184378	50184422	Homo sapiens sema domain, immunoglobulin domain (Ig), short basic domain, secreted, (semaphorin) 3F (SEMA3F), mRNA.	-0.146222	0.446394
3.442	p21.31	chr3	A_16_P16219964	50190336	50190395	Homo sapiens sema domain, immunoglobulin domain (Ig), short basic domain, secreted, (semaphorin) 3F (SEMA3F), mRNA.	0.644942	0.446394
3.443	p21.31	chr3	A_16_P00701851	50197049	50197099	Homo sapiens sema domain, immunoglobulin domain (Ig), short basic domain, secreted, (semaphorin) 3F (SEMA3F), mRNA.	0.602507	0.446394
3.444	p21.31	chr3	A_14_P114750	50205730	50205774	Homo sapiens guanine nucleotide binding protein (G protein), alpha transducing activity polypeptide 1 (GNAT1), transcript variant 2, mRNA.	1.07085	0.446394
3.445	p21.31	chr3	A_16_P00701876	50208964	50209019	Unknown	0.973863	0.446394
3.446	p21.31	chr3	A_16_P16220015	50212424	50212483	Unknown	0.770768	0.446394
3.447	p21.31	chr3	A_14_P122067	50219610	50219661	Homo sapiens solute carrier family 38, member 3 (SLC38A3), mRNA.	0.543742	0.446394
3.448	p21.31	chr3	A_16_P00701924	50234782	50234839	Unknown	0.606621	0.446394
3.449	p21.31	chr3	A_16_P00701931	50240630	50240689	Homo sapiens cDNA FLJ39276 fis, clone OCBBF2010843, highly similar to GUANINE NUCLEOTIDE-BINDING PROTEIN G(I), ALPHA-2 SUBUNIT.	0.207627	0.446394
3.45	p21.31	chr3	A_16_P00701942	50248155	50248214	Homo sapiens cDNA FLJ39276 fis, clone OCBBF2010843, highly similar to GUANINE NUCLEOTIDE-BINDING PROTEIN G(I), ALPHA-2 SUBUNIT.	0.838888	0.446394
3.451	p21.31	chr3	A_14_P100747	50252191	50252236	Homo sapiens guanine nucleotide binding protein (G protein), alpha inhibiting activity polypeptide 2 (GNAI2), mRNA.	0.558046	0.446394
3.452	p21.31	chr3	A_16_P00701961	50256841	50256900	Homo sapiens guanine nucleotide binding protein (G protein), alpha inhibiting activity polypeptide 2 (GNAI2), mRNA.	0.580972	0.446394
3.453	p21.31	chr3	A_16_P16220185	50265719	50265772	Homo sapiens guanine nucleotide binding protein (G protein), alpha inhibiting activity polypeptide 2 (GNAI2), mRNA.	0.401839	0.446394
3.454	p21.31	chr3	A_14_P104255	50286916	50286964	Homo sapiens sema domain, immunoglobulin domain (Ig), short basic domain, secreted, (semaphorin) 3B (SEMA3B), transcript variant 2, mRNA.	-2.85636		-2.85234
3.455	p21.31	chr3	A_16_P00702026	50291059	50291115	Unknown	-2.84748		-2.85234
3.456	p21.31	chr3	A_16_P00702276	50424802	50424861	Homo sapiens calcium channel, voltage-dependent, alpha 2/delta subunit 2 (CACNA2D2), transcript variant 1, mRNA.	-2.68342		-2.38273
3.457	p21.31	chr3	A_16_P00702294	50432550	50432609	Homo sapiens calcium channel, voltage-dependent, alpha 2/delta subunit 2 (CACNA2D2), transcript variant 1, mRNA.	-1.74856		-2.38273
3.458	p21.31	chr3	A_16_P00702307	50437997	50438056	Homo sapiens calcium channel, voltage-dependent, alpha 2/delta subunit 2 (CACNA2D2), transcript variant 1, mRNA.	-2.79186		-2.38273
3.459	p21.31	chr3	A_16_P00702539	50549121	50549180	Unknown	-3.56948		-1.28858
3.46	p21.31	chr3	A_16_P00702555	50558688	50558747	Unknown	0.426485		-1.28858
3.461	p21.31	chr3	A_16_P00702582	50570557	50570616	Homo sapiens chromosome 3 open reading frame 18 (C3orf18), mRNA.	-1.72391		-1.28858
3.462	p21.31	chr3	A_14_P131216	50576250	50576307	Homo sapiens chromosome 3 open reading frame 18 (C3orf18), mRNA.	-4.37179		-1.28858
3.463	p21.31	chr3	A_16_P16221457	50661224	50661283	Homo sapiens mitogen-activated protein kinase-activated protein kinase 3 (MAPKAPK3), mRNA.	-1.16038		-1.78191
3.464	p21.31	chr3	A_16_P00702780	50671674	50671732	Homo sapiens cDNA FLJ32501 fis, clone SKNSH2000516.	-1.92017		-1.78191
3.465	p21.2	chr3	A_16_P16224036	52114747	52114806	Homo sapiens WD repeat domain 51A (WDR51A), mRNA.	-2.58313		-1.79705
3.466	p21.2	chr3	A_16_P00704272	52120230	52120289	Homo sapiens WD repeat domain 51A (WDR51A), mRNA.	-0.304118		-1.79705
3.467	p21.2	chr3	A_16_P00704294	52131478	52131535	Homo sapiens WD repeat domain 51A (WDR51A), mRNA.	-3.88721		-1.79705
3.468	p21.2	chr3	A_14_P103722	52297775	52297830	Homo sapiens CG9886-like (GLYCTK), mRNA.	-1.72745		-2.17903
3.469	p21.1	chr3	A_14_P200096	52302471	52302525	Homo sapiens CG9886-like (GLYCTK), mRNA.	-4.3981		-2.17903
3.47	p21.1	chr3	A_16_P16224569	52308530	52308578	Unknown	-1.63537		-2.17903
3.471	p21.1	chr3	A_14_P105738	53237336	53237387	Homo sapiens transketolase (Wernicke-Korsakoff syndrome) (TKT), mRNA.	-3.04826		-2.62916
3.472	p21.1	chr3	A_16_P00706057	53244914	53244973	Homo sapiens transketolase (Wernicke-Korsakoff syndrome) (TKT), mRNA.	-2.07679		-2.62916
3.473	q21.1	chr3	A_16_P36431691	124524825	124524884	Homo sapiens adenylate cyclase 5 (ADCY5), mRNA.	-3.55881		-3.1915
3.474	q21.1	chr3	A_16_P00801354	124532507	124532566	Homo sapiens adenylate cyclase 5 (ADCY5), mRNA.	-2.9211		-3.1915
3.475	q21.2	chr3	A_16_P36438914	127232888	127232947	Homo sapiens solute carrier family 41, member 3 (SLC41A3), transcript variant 1, mRNA.	-1.96271		-1.77127
3.476	q21.2	chr3	A_14_P137468	127241840	127241899	Homo sapiens solute carrier family 41, member 3 (SLC41A3), transcript variant 1, mRNA.	-0.633473		-1.77127
3.477	q21.2	chr3	A_16_P00805187	127257195	127257254	Homo sapiens solute carrier family 41, member 3 (SLC41A3), transcript variant 1, mRNA.	-4.5081		-1.77127
3.478	q21.2	chr3	A_16_P00805672	127670961	127671020	Homo sapiens ZXD family zinc finger C (ZXDC), transcript variant 1, mRNA.	-2.92333		-2.62666
3.479	q21.2	chr3	A_16_P00805692	127683047	127683102	Homo sapiens urocanase domain containing 1 (UROC1), mRNA.	-2.51541		-2.62666
3.48	q21.2	chr3	A_16_P00805715	127693131	127693184	Homo sapiens urocanase domain containing 1 (UROC1), mRNA.	-2.49665		-2.62666
3.481	q21.2	chr3	A_14_P125652	128161891	128161948	Homo sapiens coiled-coil-helix-coiled-coil-helix domain containing 6 (CHCHD6), mRNA.	-2.25198		-1.28808
3.482	q21.2	chr3	A_16_P16396031	128170500	128170559	Unknown	-1.80598		-1.28808
3.483	q21.2	chr3	A_16_P00806375	128177926	128177983	Homo sapiens cDNA FLJ44794 fis, clone BRACE3040012.	-2.1018		-1.28808
3.484	q21.2	chr3	A_16_P16396073	128187603	128187662	Unknown	-1.66203		-1.28808
3.485	q21.2	chr3	A_14_P111236	128197182	128197241	Homo sapiens plexin A1 (PLXNA1), mRNA.	-1.13318		-1.28808
3.486	q21.2	chr3	A_16_P00806437	128208494	128208546	Homo sapiens plexin A1 (PLXNA1), mRNA.	-0.464262		-1.28808
3.487	q21.2	chr3	A_16_P16396171	128214870	128214927	Homo sapiens plexin A1 (PLXNA1), mRNA.	0.240636		-1.28808
3.488	q21.2	chr3	A_16_P00806460	128220662	128220711	Homo sapiens plexin A1 (PLXNA1), mRNA.	-1.45651		-1.28808
3.489	q21.2	chr3	A_16_P36441334	128227414	128227473	Homo sapiens plexin A1 (PLXNA1), mRNA.	-0.39195		-1.28808
3.49	q21.2	chr3	A_14_P138535	128237577	128237625	Homo sapiens plexin A1 (PLXNA1), mRNA.	-1.67083		-1.28808
3.491	q21.2	chr3	A_16_P16396271	128243424	128243483	Unknown	-3.00059		-1.28808
3.492	q21.3	chr3	A_16_P16397010	128570910	128570966	Homo sapiens, clone IMAGE:4618125, mRNA.	-2.58734		-2.3825
3.493	q21.3	chr3	A_16_P16397052	128586144	128586203	Homo sapiens, clone IMAGE:4618125, mRNA.	-1.92299		-2.3825
3.494	q21.3	chr3	A_16_P00807859	129223266	129223325	Unknown	0.961804	0.425973
3.495	q21.3	chr3	A_16_P00807870	129236862	129236921	Unknown	0.689315	0.425973
3.496	q21.3	chr3	A_16_P00807874	129246164	129246223	Unknown	0.706714	0.425973
3.497	q21.3	chr3	A_14_P100422	129254329	129254384	Homo sapiens Sec61 alpha 1 subunit (S. cerevisiae) (SEC61A1), mRNA.	-0.387779	0.425973
3.498	q21.3	chr3	A_16_P00807900	129261614	129261673	Homo sapiens Sec61 alpha 1 subunit (S. cerevisiae) (SEC61A1), mRNA.	0.951837	0.425973
3.499	q21.3	chr3	A_14_P104412	129266761	129266820	Homo sapiens Sec61 alpha 1 subunit (S. cerevisiae) (SEC61A1), mRNA.	0.93942	0.425973
3.5	q21.3	chr3	A_16_P16398705	129271692	129271751	Homo sapiens Sec61 alpha 1 subunit (S. cerevisiae) (SEC61A1), mRNA.	0.0886549	0.425973
3.501	q21.3	chr3	A_16_P16398719	129276792	129276849	Homo sapiens cDNA FLJ34844 fis, clone NT2NE2011154, highly similar to Homo sapiens mRNA for TIP49.	0.528911	0.425973
3.502	q21.3	chr3	A_16_P00807940	129282592	129282651	Homo sapiens RuvB-like 1 (E. coli) (RUVBL1), mRNA.	-1.57732		-1.94981
3.503	q21.3	chr3	A_16_P00807949	129287100	129287159	Homo sapiens RuvB-like 1 (E. coli) (RUVBL1), mRNA.	-2.02769		-1.94981
3.504	q21.3	chr3	A_16_P16398795	129301559	129301618	Homo sapiens RuvB-like 1 (E. coli) (RUVBL1), mRNA.	0.530718	0.425973
3.505	q21.3	chr3	A_16_P16398816	129307721	129307780	Homo sapiens RuvB-like 1 (E. coli) (RUVBL1), mRNA.	0.668891	0.425973
3.506	q21.3	chr3	A_14_P123052	129320904	129320960	Homo sapiens RuvB-like 1 (E. coli) (RUVBL1), mRNA.	0.835512	0.425973
3.507	q21.3	chr3	A_16_P16398865	129325623	129325682	Homo sapiens cDNA FLJ34844 fis, clone NT2NE2011154, highly similar to Homo sapiens mRNA for TIP49.	0.528672	0.425973
3.508	q21.3	chr3	A_16_P00808023	129342657	129342716	Homo sapiens cDNA FLJ34844 fis, clone NT2NE2011154, highly similar to Homo sapiens mRNA for TIP49.	0.645064	0.425973
3.509	q21.3	chr3	A_16_P16398889	129348921	129348980	Homo sapiens cDNA FLJ34844 fis, clone NT2NE2011154, highly similar to Homo sapiens mRNA for TIP49.	0.511257	0.425973
3.51	q21.3	chr3	A_16_P36444103	129356533	129356592	Homo sapiens eukaryotic elongation factor, selenocysteine-tRNA-specific (EEFSEC), mRNA.	0.781491	0.425973
3.511	q21.3	chr3	A_16_P00808063	129371735	129371794	Homo sapiens eukaryotic elongation factor, selenocysteine-tRNA-specific (EEFSEC), mRNA.	0.0224202	0.425973
3.512	q21.3	chr3	A_16_P00808090	129383259	129383318	Homo sapiens eukaryotic elongation factor, selenocysteine-tRNA-specific (EEFSEC), mRNA.	0.296626	0.425973
3.513	q21.3	chr3	A_16_P16399010	129394352	129394411	Homo sapiens eukaryotic elongation factor, selenocysteine-tRNA-specific (EEFSEC), mRNA.	0.553918	0.425973
3.514	q21.3	chr3	A_16_P00808112	129399894	129399953	Homo sapiens eukaryotic elongation factor, selenocysteine-tRNA-specific (EEFSEC), mRNA.	0.254421	0.425973
3.515	q21.3	chr3	A_16_P16399040	129405205	129405264	Homo sapiens eukaryotic elongation factor, selenocysteine-tRNA-specific (EEFSEC), mRNA.	0.59488	0.425973
3.516	q21.3	chr3	A_16_P16399087	129419736	129419795	Homo sapiens eukaryotic elongation factor, selenocysteine-tRNA-specific (EEFSEC), mRNA.	1.15001	0.425973
3.517	q21.3	chr3	A_16_P16399104	129425848	129425907	Homo sapiens eukaryotic elongation factor, selenocysteine-tRNA-specific (EEFSEC), mRNA.	0.725485	0.425973
3.518	q21.3	chr3	A_16_P36444320	129433522	129433581	Homo sapiens eukaryotic elongation factor, selenocysteine-tRNA-specific (EEFSEC), mRNA.	0.460701	0.425973
3.519	q21.3	chr3	A_14_P101502	129448541	129448598	Homo sapiens eukaryotic elongation factor, selenocysteine-tRNA-specific (EEFSEC), mRNA.	0.635516	0.425973
3.52	q21.3	chr3	A_16_P16399216	129465194	129465253	Homo sapiens eukaryotic elongation factor, selenocysteine-tRNA-specific (EEFSEC), mRNA.	0.681764	0.425973
3.521	q21.3	chr3	A_16_P00808233	129471271	129471330	Homo sapiens eukaryotic elongation factor, selenocysteine-tRNA-specific (EEFSEC), mRNA.	1.18629	0.425973
3.522	q21.3	chr3	A_16_P16399258	129478814	129478873	Homo sapiens eukaryotic elongation factor, selenocysteine-tRNA-specific (EEFSEC), mRNA.	0.814667	0.425973
3.523	q21.3	chr3	A_16_P00808263	129485804	129485863	Homo sapiens eukaryotic elongation factor, selenocysteine-tRNA-specific (EEFSEC), mRNA.	0.951823	0.425973
3.524	q21.3	chr3	A_16_P16399329	129503513	129503572	Homo sapiens eukaryotic elongation factor, selenocysteine-tRNA-specific (EEFSEC), mRNA.	0.756885	0.425973
3.525	q21.3	chr3	A_16_P16399350	129512655	129512714	Homo sapiens eukaryotic elongation factor, selenocysteine-tRNA-specific (EEFSEC), mRNA.	0.586076	0.425973
3.526	q21.3	chr3	A_16_P36444565	129518435	129518494	Homo sapiens eukaryotic elongation factor, selenocysteine-tRNA-specific (EEFSEC), mRNA.	0.457685	0.425973
3.527	q21.3	chr3	A_16_P36444597	129528321	129528380	Homo sapiens eukaryotic elongation factor, selenocysteine-tRNA-specific (EEFSEC), mRNA.	-0.225595	0.425973
3.528	q21.3	chr3	A_14_P123520	129543056	129543112	Homo sapiens eukaryotic elongation factor, selenocysteine-tRNA-specific (EEFSEC), mRNA.	0.513335	0.425973
3.529	q21.3	chr3	A_16_P16399480	129553357	129553416	Homo sapiens eukaryotic elongation factor, selenocysteine-tRNA-specific (EEFSEC), mRNA.	0.826378	0.425973
3.53	q21.3	chr3	A_16_P16399526	129567361	129567420	Homo sapiens eukaryotic elongation factor, selenocysteine-tRNA-specific (EEFSEC), mRNA.	0.529326	0.425973
3.531	q21.3	chr3	A_14_P119245	129579518	129579577	Homo sapiens eukaryotic elongation factor, selenocysteine-tRNA-specific (EEFSEC), mRNA.	-0.00130896	0.425973
3.532	q21.3	chr3	A_16_P00808462	129591604	129591663	Homo sapiens eukaryotic elongation factor, selenocysteine-tRNA-specific (EEFSEC), mRNA.	0.583702	0.425973
3.533	q21.3	chr3	A_16_P16399651	129603878	129603937	Homo sapiens eukaryotic elongation factor, selenocysteine-tRNA-specific (EEFSEC), mRNA.	0.85267	0.425973
3.534	q21.3	chr3	A_14_P121431	129610807	129610866	Unknown	0.0130412	0.425973
3.535	q21.3	chr3	A_16_P00808526	129623490	129623548	Unknown	0.452453	0.425973
3.536	q21.3	chr3	A_16_P00808544	129635766	129635825	Unknown	0.41014	0.425973
3.537	q21.3	chr3	A_16_P00808557	129644294	129644353	Unknown	0.269919	0.425973
3.538	q21.3	chr3	A_16_P00808562	129652497	129652556	Unknown	-2.99188	0.425973
3.539	q21.3	chr3	A_16_P00808569	129657293	129657350	Unknown	0.512585	0.425973
3.54	q21.3	chr3	A_14_P123261	129664587	129664631	Homo sapiens DnaJ (Hsp40) homolog, subfamily B, member 8 (DNAJB8), mRNA.	0.78758	0.425973
3.541	q21.3	chr3	A_16_P00808597	129672954	129673013	Homo sapiens cDNA FLJ40138 fis, clone TESTI2012812.	0.665781	0.425973
3.542	q21.3	chr3	A_16_P00808603	129676229	129676288	Unknown	0.761289	0.425973
3.543	q21.3	chr3	A_14_P122980	129682177	129682236	Homo sapiens GATA binding protein 2 (GATA2), mRNA.	-0.244312	0.425973
3.544	q21.3	chr3	A_16_P16399892	129686209	129686268	Homo sapiens GATA binding protein 2 (GATA2), mRNA.	0.22862	0.425973
3.545	q21.3	chr3	A_14_P110929	129692901	129692956	Homo sapiens GATA binding protein 2 (GATA2), mRNA.	0.64836	0.425973
3.546	q21.3	chr3	A_16_P00808644	129696745	129696804	full-length cDNA clone CS0DI084YD16 of Placenta Cot 25-normalized of Homo sapiens (human).	0.725522	0.425973
3.547	q21.3	chr3	A_16_P00808655	129701588	129701647	full-length cDNA clone CS0DI084YD16 of Placenta Cot 25-normalized of Homo sapiens (human).	0.323608	0.425973
3.548	q21.3	chr3	A_16_P00808659	129707962	129708021	Unknown	0.686453	0.425973
3.549	q21.3	chr3	A_16_P00808673	129723840	129723899	Unknown	0.788501	0.425973
3.55	q21.3	chr3	A_16_P16400029	129749706	129749765	Unknown	0.742298	0.425973
3.551	q21.3	chr3	A_16_P00808713	129758463	129758522	Unknown	-0.894382	0.425973
3.552	q21.3	chr3	A_16_P00808717	129764095	129764154	Unknown	0.820507	0.425973
3.553	q21.3	chr3	A_14_P126254	129777036	129777092	Homo sapiens chromosome 3 open reading frame 27 (C3orf27), mRNA.	0.688034	0.425973
3.554	q21.3	chr3	A_16_P36445328	129784264	129784323	Unknown	0.50831	0.425973
3.555	q21.3	chr3	A_16_P16400129	129789657	129789714	Unknown	0.619428	0.425973
3.556	q21.3	chr3	A_16_P16400146	129794909	129794968	Unknown	-0.249971	0.425973
3.557	q21.3	chr3	A_16_P16400165	129802606	129802665	Unknown	0.924201	0.425973
3.558	q21.3	chr3	A_16_P00808790	129815355	129815414	Unknown	0.614245	0.425973
3.559	q21.3	chr3	A_14_P121094	129821350	129821409	Homo sapiens cDNA FLJ40473 fis, clone TESTI2042806.	1.00583	0.425973
3.56	q21.3	chr3	A_14_P131000	129821620	129821679	Homo sapiens ribophorin I (RPN1), mRNA.	0.236057	0.425973
3.561	q21.3	chr3	A_14_P202419	129828291	129828347	Homo sapiens ribophorin I (RPN1), mRNA.	0.54225	0.425973
3.562	q21.3	chr3	A_16_P16400274	129842141	129842200	Homo sapiens ribophorin I (RPN1), mRNA.	1.04394	0.425973
3.563	q21.3	chr3	A_16_P16400295	129851497	129851556	Homo sapiens ribophorin I (RPN1), mRNA.	-2.121	0.425973
3.564	q21.3	chr3	A_16_P36445522	129858685	129858744	Unknown	1.35089	0.425973
3.565	q21.3	chr3	A_16_P00808849	129872923	129872976	Unknown	-0.0443793	0.425973
3.566	q21.3	chr3	A_16_P36445550	129883623	129883682	Unknown	0.291225	0.425973
3.567	q21.3	chr3	A_16_P16400347	129903601	129903660	Unknown	0.913366	0.425973
3.568	q21.3	chr3	A_16_P00808875	129919481	129919540	Unknown	1.01568	0.425973
3.569	q21.3	chr3	A_16_P36445595	129925640	129925699	Unknown	0.694631	0.425973
3.57	q21.3	chr3	A_16_P00808891	129935616	129935675	Homo sapiens RAB7, member RAS oncogene family (RAB7), mRNA.	0.666715	0.425973
3.571	q21.3	chr3	A_16_P16400415	129942836	129942895	Homo sapiens RAB7, member RAS oncogene family (RAB7), mRNA.	0.989064	0.425973
3.572	q21.3	chr3	A_14_P101480	129950330	129950389	Homo sapiens RAB7, member RAS oncogene family (RAB7), mRNA.	0.912792	0.425973
3.573	q21.3	chr3	A_16_P00808913	129962285	129962344	Homo sapiens RAB7, member RAS oncogene family (RAB7), mRNA.	1.28386	0.425973
3.574	q21.3	chr3	A_16_P16400451	129967762	129967821	Homo sapiens RAB7, member RAS oncogene family (RAB7), mRNA.	0.728349	0.425973
3.575	q21.3	chr3	A_14_P101599	129977057	129977116	Homo sapiens RAB7, member RAS oncogene family (RAB7), mRNA.	0.47618	0.425973
3.576	q21.3	chr3	A_16_P36445703	129986287	129986346	Homo sapiens RAB7, member RAS oncogene family (RAB7), mRNA.	0.389655	0.425973
3.577	q21.3	chr3	A_16_P00808952	129993018	129993077	Homo sapiens RAB7, member RAS oncogene family (RAB7), mRNA.	0.371955	0.425973
3.578	q21.3	chr3	A_16_P36445741	129999449	129999508	Homo sapiens RAB7, member RAS oncogene family (RAB7), mRNA.	0.574418	0.425973
3.579	q21.3	chr3	A_16_P00808981	130008079	130008135	Homo sapiens RAB7, member RAS oncogene family (RAB7), mRNA.	0.189971	0.425973
3.58	q21.3	chr3	A_14_P133140	130016286	130016345	Homo sapiens RAB7, member RAS oncogene family (RAB7), mRNA.	0.395244	0.425973
3.581	q21.3	chr3	A_16_P16400595	130022591	130022648	Homo sapiens cDNA clone IMAGE:4555030, partial cds.	0.745339	0.425973
3.582	q21.3	chr3	A_16_P36445827	130037411	130037455	Unknown	-0.963757		-1.8043
3.583	q21.3	chr3	A_16_P00809022	130048599	130048658	Unknown	-3.22988		-1.8043
3.584	q21.3	chr3	A_16_P16400660	130064862	130064921	Unknown	0.63479	0.425973
3.585	q21.3	chr3	A_16_P36445906	130075473	130075532	Unknown	0.522913	0.425973
3.586	q21.3	chr3	A_14_P119960	130081445	130081491	Homo sapiens acyl-Coenzyme A dehydrogenase family, member 9 (ACAD9), mRNA.	0.95246	0.425973
3.587	q21.3	chr3	A_16_P16400721	130094017	130094076	Homo sapiens acyl-Coenzyme A dehydrogenase family, member 9 (ACAD9), mRNA.	0.912574	0.425973
3.588	q21.3	chr3	A_16_P00809085	130100886	130100945	Homo sapiens acyl-Coenzyme A dehydrogenase family, member 9 (ACAD9), mRNA.	0.65956	0.425973
3.589	q21.3	chr3	A_14_P131505	130110070	130110117	Homo sapiens acyl-Coenzyme A dehydrogenase family, member 9 (ACAD9), mRNA.	0.953726	0.425973
3.59	q21.3	chr3	A_16_P16400805	130120334	130120393	Homo sapiens cDNA FLJ31815 fis, clone NT2RI2009595.	0.583025	0.425973
3.591	q21.3	chr3	A_16_P16400810	130131505	130131564	Homo sapiens cDNA FLJ31815 fis, clone NT2RI2009595.	0.766893	0.425973
3.592	q21.3	chr3	A_16_P36446068	130139823	130139882	Homo sapiens cDNA FLJ31815 fis, clone NT2RI2009595.	0.91094	0.425973
3.593	q21.3	chr3	A_16_P16400839	130148105	130148164	Homo sapiens cDNA FLJ31815 fis, clone NT2RI2009595.	0.664581	0.425973
3.594	q21.3	chr3	A_16_P00809141	130161300	130161358	Homo sapiens cDNA FLJ31815 fis, clone NT2RI2009595.	0.38598	0.425973
3.595	q21.3	chr3	A_14_P105371	130168661	130168720	Homo sapiens cDNA FLJ31815 fis, clone NT2RI2009595.	0.787433	0.425973
3.596	q21.3	chr3	A_16_P00809160	130179680	130179739	Homo sapiens cDNA FLJ31815 fis, clone NT2RI2009595.	0.167264	0.425973
3.597	q21.3	chr3	A_16_P16400963	130220686	130220745	Unknown	1.02654	0.425973
3.598	q21.3	chr3	A_16_P00809221	130227307	130227366	Unknown	0.267537	0.425973
3.599	q21.3	chr3	A_14_P200105	130236551	130236605	Homo sapiens coiled-coil domain containing 48 (CCDC48), mRNA.	0.524183	0.425973
3.6	q21.3	chr3	A_16_P00809249	130249485	130249532	Unknown	0.543411	0.425973
3.601	q21.3	chr3	A_16_P00809252	130253277	130253336	Unknown	1.19993	0.425973
3.602	q21.3	chr3	A_14_P110892	130262494	130262546	Homo sapiens glycoprotein IX (platelet) (GP9), mRNA.	0.383424	0.425973
3.603	q21.3	chr3	A_16_P00809271	130268468	130268527	Unknown	0.691204	0.425973
3.604	q21.3	chr3	A_16_P00809273	130272648	130272707	Unknown	0.627735	0.425973
3.605	q21.3	chr3	A_16_P16401086	130276725	130276784	Unknown	0.937448	0.425973
3.606	q21.3	chr3	A_16_P16401090	130281081	130281139	Unknown	0.774073	0.425973
3.607	q21.3	chr3	A_14_P134028	130293162	130293221	Homo sapiens RAB43, member RAS oncogene family (RAB43), mRNA.	0.579096	0.425973
3.608	q21.3	chr3	A_16_P16401137	130302009	130302064	Homo sapiens RAB43, member RAS oncogene family (RAB43), mRNA.	0.58117	0.425973
3.609	q21.3	chr3	A_16_P00809306	130307799	130307858	Homo sapiens RAB43, member RAS oncogene family (RAB43), mRNA.	0.611512	0.425973
3.61	q21.3	chr3	A_16_P36446459	130319222	130319281	Homo sapiens RAB43, member RAS oncogene family (RAB43), mRNA.	0.858008	0.425973
3.611	q21.3	chr3	A_16_P36446499	130331278	130331337	Homo sapiens KIAA1160 protein (KIAA1160), mRNA.	-2.62307		-2.44296
3.612	q21.3	chr3	A_14_P129600	130338822	130338881	Homo sapiens KIAA1160 protein (KIAA1160), mRNA.	-2.2587		-2.44296
3.613	q21.3	chr3	A_16_P00809361	130345569	130345628	Homo sapiens KIAA1160 protein (KIAA1160), mRNA.	0.741791	0.425973
3.614	q21.3	chr3	A_16_P36446542	130358342	130358401	Homo sapiens KIAA1160 protein (KIAA1160), mRNA.	0.767372	0.425973
3.615	q21.3	chr3	A_16_P16401286	130366174	130366233	Unknown	0.256066	0.425973
3.616	q21.3	chr3	A_16_P16401300	130371494	130371553	Homo sapiens zinc finger protein 9 (ZNF9), mRNA.	0.62203	0.425973
3.617	q21.3	chr3	A_14_P138592	130377940	130377999	Homo sapiens zinc finger protein 9 (ZNF9), mRNA.	0.771762	0.425973
3.618	q21.3	chr3	A_16_P16401340	130384061	130384120	Homo sapiens zinc finger protein 9 (ZNF9), mRNA.	0.833662	0.425973
3.619	q21.3	chr3	A_16_P16401351	130387989	130388048	Unknown	0.825131	0.425973
3.62	q21.3	chr3	A_16_P16401370	130398780	130398839	Unknown	0.368044	0.425973
3.621	q21.3	chr3	A_16_P16401393	130409179	130409238	Unknown	1.13472	0.425973
3.622	q21.3	chr3	A_16_P16401431	130431850	130431909	Unknown	0.86658	0.425973
3.623	q21.3	chr3	A_16_P16401441	130442424	130442483	Unknown	0.486837	0.425973
3.624	q21.3	chr3	A_16_P00809474	130449699	130449758	Unknown	0.399472	0.425973
3.625	q21.3	chr3	A_16_P16401477	130461190	130461249	Homo sapiens coatomer protein complex, subunit gamma (COPG), mRNA.	0.863829	0.425973
3.626	q21.3	chr3	A_14_P104366	130469527	130469574	Homo sapiens coatomer protein complex, subunit gamma (COPG), mRNA.	0.457193	0.425973
3.627	q21.3	chr3	A_16_P00809532	130483657	130483716	Homo sapiens chromosome 3 open reading frame 37 (C3orf37), transcript variant 2, mRNA.	0.554315	0.425973
3.628	q21.3	chr3	A_14_P102098	130488175	130488234	Homo sapiens chromosome 3 open reading frame 37 (C3orf37), transcript variant 2, mRNA.	0.644826	0.425973
3.629	q21.3	chr3	A_16_P16401560	130493768	130493827	Homo sapiens chromosome 3 open reading frame 37 (C3orf37), transcript variant 2, mRNA.	0.712573	0.425973
3.63	q21.3	chr3	A_16_P16401561	130498902	130498956	Homo sapiens chromosome 3 open reading frame 37 (C3orf37), transcript variant 2, mRNA.	0.279661	0.425973
3.631	q21.3	chr3	A_16_P00809557	130506180	130506234	Homo sapiens chromosome 3 open reading frame 37 (C3orf37), transcript variant 2, mRNA.	0.84896	0.425973
3.632	q21.3	chr3	A_16_P16401596	130511422	130511477	Unknown	0.129437	0.425973
3.633	q21.3	chr3	A_14_P123280	130517311	130517359	Homo sapiens H1 histone family, member X (H1FX), mRNA.	-0.0851987	0.425973
3.634	q21.3	chr3	A_16_P36446965	130524136	130524195	Homo sapiens chromosome 3 open reading frame 47 (C3orf47), mRNA.	0.307105	0.425973
3.635	q21.3	chr3	A_16_P36446989	130531652	130531711	Unknown	0.71809	0.425973
3.636	q21.3	chr3	A_16_P00809605	130536530	130536589	Unknown	0.873336	0.425973
3.637	q21.3	chr3	A_16_P00809612	130542922	130542967	Unknown	-0.497904	0.425973
3.638	q21.3	chr3	A_16_P36447043	130549828	130549884	Unknown	0.488475	0.425973
3.639	q21.3	chr3	A_16_P00809630	130559045	130559104	Unknown	-0.636351	0.425973
3.64	q21.3	chr3	A_16_P36447088	130575529	130575588	Unknown	0.551494	0.425973
3.641	q21.3	chr3	A_16_P00809651	130584410	130584469	Unknown	0.504385	0.425973
3.642	q21.3	chr3	A_16_P00809665	130592169	130592225	Homo sapiens hypothetical protein LOC132241, mRNA (cDNA clone IMAGE:5225426), complete cds.	1.1049	0.425973
3.643	q21.3	chr3	A_16_P00809669	130597087	130597146	Homo sapiens hypothetical protein LOC132241, mRNA (cDNA clone IMAGE:5225426), complete cds.	0.533713	0.425973
3.644	q21.3	chr3	A_16_P00809680	130604067	130604125	Homo sapiens chromosome 3 open reading frame 25 (C3orf25), mRNA.	0.997961	0.425973
3.645	q21.3	chr3	A_16_P16401854	130609797	130609856	Homo sapiens chromosome 3 open reading frame 25 (C3orf25), mRNA.	0.841656	0.425973
3.646	q21.3	chr3	A_16_P16401872	130618106	130618165	Homo sapiens chromosome 3 open reading frame 25 (C3orf25), mRNA.	0.479575	0.425973
3.647	q21.3	chr3	A_16_P00809710	130623457	130623516	Homo sapiens chromosome 3 open reading frame 25 (C3orf25), mRNA.	0.366962	0.425973
3.648	q21.3	chr3	A_16_P00809715	130627224	130627283	Homo sapiens chromosome 3 open reading frame 25 (C3orf25), mRNA.	1.23371	0.425973
3.649	q21.3	chr3	A_14_P100611	130632851	130632909	Homo sapiens methyl-CpG binding domain protein 4 (MBD4), mRNA.	0.819811	0.425973
3.65	q21.3	chr3	A_14_P128646	130635586	130635645	Homo sapiens methyl-CpG binding domain protein 4 (MBD4), mRNA.	0.761608	0.425973
3.651	q21.3	chr3	A_14_P106167	130640961	130641012	Homo sapiens methyl-CpG binding domain protein 4 (MBD4), mRNA.	0.78509	0.425973
3.652	q21.3	chr3	A_16_P00809747	130644865	130644924	Homo sapiens intraflagellar transport 122 homolog (Chlamydomonas) (IFT122), transcript variant 3, mRNA.	0.349297	0.425973
3.653	q21.3	chr3	A_16_P00809752	130651398	130651457	Homo sapiens intraflagellar transport 122 homolog (Chlamydomonas) (IFT122), transcript variant 3, mRNA.	1.04245	0.425973
3.654	q21.3	chr3	A_16_P16401971	130657805	130657864	Homo sapiens intraflagellar transport 122 homolog (Chlamydomonas) (IFT122), transcript variant 3, mRNA.	1.09589	0.425973
3.655	q21.3	chr3	A_16_P00809762	130662773	130662832	Homo sapiens intraflagellar transport 122 homolog (Chlamydomonas) (IFT122), transcript variant 3, mRNA.	0.70076	0.425973
3.656	q21.3	chr3	A_16_P16401997	130668379	130668438	Homo sapiens intraflagellar transport 122 homolog (Chlamydomonas) (IFT122), transcript variant 3, mRNA.	1.1163	0.425973
3.657	q21.3	chr3	A_14_P135646	130679639	130679696	Homo sapiens intraflagellar transport 122 homolog (Chlamydomonas) (IFT122), transcript variant 3, mRNA.	0.836588	0.425973
3.658	q21.3	chr3	A_16_P00809801	130687959	130688018	Homo sapiens intraflagellar transport 122 homolog (Chlamydomonas) (IFT122), transcript variant 3, mRNA.	0.499936	0.425973
3.659	q21.3	chr3	A_16_P16402091	130699201	130699260	Homo sapiens intraflagellar transport 122 homolog (Chlamydomonas) (IFT122), transcript variant 3, mRNA.	0.500075	0.425973
3.66	q21.3	chr3	A_14_P112088	130705887	130705937	Homo sapiens intraflagellar transport 122 homolog (Chlamydomonas) (IFT122), transcript variant 3, mRNA.	1.09373	0.425973
3.661	q21.3	chr3	A_16_P36447494	130713108	130713167	Homo sapiens intraflagellar transport 122 homolog (Chlamydomonas) (IFT122), transcript variant 3, mRNA.	0.930775	0.425973
3.662	q21.3	chr3	A_16_P16402165	130721865	130721924	Homo sapiens intraflagellar transport 122 homolog (Chlamydomonas), transcript variant 2, mRNA (cDNA clone MGC:26044 IMAGE:4836844), complete cds.	-2.23145		-2.37237
3.663	q21.3	chr3	A_16_P00809877	130730745	130730804	Homo sapiens rhodopsin (opsin 2, rod pigment) (retinitis pigmentosa 4, autosomal dominant) (RHO), mRNA.	-3.33943		-2.37237
3.664	q21.3	chr3	A_14_P136878	130735943	130736002	Homo sapiens rhodopsin (opsin 2, rod pigment) (retinitis pigmentosa 4, autosomal dominant) (RHO), mRNA.	1.00443	0.425973
3.665	q21.3	chr3	A_16_P00809893	130740727	130740786	Unknown	0.831537	0.425973
3.666	q21.3	chr3	A_16_P16402229	130746827	130746886	Homo sapiens H1 histone family, member O, oocyte-specific (H1FOO), mRNA.	0.939307	0.425973
3.667	q21.3	chr3	A_14_P109813	130750527	130750572	Homo sapiens H1 histone family, member O, oocyte-specific (H1FOO), mRNA.	-0.298777	0.425973
3.668	q21.3	chr3	A_14_P123959	130759563	130759609	Homo sapiens plexin D1 (PLXND1), mRNA.	0.697568	0.425973
3.669	q21.3	chr3	A_16_P00809942	130768807	130768861	Homo sapiens plexin D1 (PLXND1), mRNA.	0.904718	0.425973
3.67	q21.3	chr3	A_14_P104960	130774590	130774645	Homo sapiens plexin D1 (PLXND1), mRNA.	-0.628404	0.425973
3.671	q21.3	chr3	A_16_P00809973	130784888	130784947	Homo sapiens plexin D1 (PLXND1), mRNA.	0.270742	0.425973
3.672	q21.3	chr3	A_16_P00809986	130792148	130792207	Homo sapiens plexin D1 (PLXND1), mRNA.	0.39703	0.425973
3.673	q21.3	chr3	A_14_P116335	130802416	130802475	Homo sapiens plexin D1 (PLXND1), mRNA.	0.507892	0.425973
3.674	q21.3	chr3	A_16_P00810025	130816381	130816436	Homo sapiens, clone IMAGE:4546564, mRNA.	0.983027	0.425973
3.675	q21.3	chr3	A_16_P00810047	130830596	130830651	Unknown	0.967374	0.425973
3.676	q21.3	chr3	A_16_P36447918	130840184	130840243	Unknown	0.631472	0.425973
3.677	q21.3	chr3	A_16_P00810063	130849527	130849586	Homo sapiens transmembrane and coiled-coil domain family 1 (TMCC1), transcript variant 1, mRNA.	-0.00804893	0.425973
3.678	q21.3	chr3	A_16_P16402547	130856459	130856518	Homo sapiens transmembrane and coiled-coil domain family 1 (TMCC1), transcript variant 1, mRNA.	0.322813	0.425973
3.679	q21.3	chr3	A_16_P16402574	130865162	130865221	Homo sapiens transmembrane and coiled-coil domain family 1 (TMCC1), transcript variant 1, mRNA.	0.553011	0.425973
3.68	q24	chr3	A_16_P00834027	148610194	148610247	Homo sapiens Zic family member 1 (odd-paired homolog, Drosophila) (ZIC1), mRNA.	-1.41986		-2.11868
3.681	q24	chr3	A_14_P115822	148613356	148613415	Homo sapiens Zic family member 1 (odd-paired homolog, Drosophila) (ZIC1), mRNA.	-3.82068		-2.11868
3.682	q25.32	chr3	A_14_P200111	159303448	159303506	Homo sapiens short stature homeobox 2 (SHOX2), transcript variant SHOX2a, mRNA.	-2.47141		-2.64286
3.683	q25.32	chr3	A_16_P00849315	159307256	159307315	Unknown	-3.4885		-2.64286
3.684	q26.1	chr3	A_16_P16479584	164038925	164038984	Homo sapiens, clone IMAGE:2905387, mRNA.	-0.589388		-0.497689
3.685	q26.1	chr3	A_16_P16479617	164052492	164052551	Homo sapiens, clone IMAGE:2905387, mRNA.	-1.17115		-0.497689
3.686	q26.1	chr3	A_16_P36526821	164067249	164067308	Homo sapiens, clone IMAGE:2905387, mRNA.	-0.64281		-0.497689
3.687	q26.1	chr3	A_16_P00855954	164077296	164077355	Homo sapiens, clone IMAGE:2905387, mRNA.	-0.537146		-0.497689
3.688	q26.1	chr3	A_16_P36526865	164086913	164086972	Homo sapiens, clone IMAGE:2905387, mRNA.	-0.850452		-0.497689
3.689	q26.1	chr3	A_16_P16479707	164101784	164101843	Homo sapiens, clone IMAGE:2905387, mRNA.	-0.476959		-0.497689
3.69	q26.1	chr3	A_16_P16479707	164101784	164101843	Homo sapiens, clone IMAGE:2905387, mRNA.	-0.555603		-0.497689
3.691	q26.1	chr3	A_16_P16479707	164101784	164101843	Homo sapiens, clone IMAGE:2905387, mRNA.	-0.410321		-0.497689
3.692	q26.1	chr3	A_16_P16479734	164112881	164112940	Homo sapiens, clone IMAGE:2905387, mRNA.	0.290304		-0.497689
3.693	q26.1	chr3	A_16_P16479756	164123814	164123873	Homo sapiens, clone IMAGE:2905387, mRNA.	-0.305371		-0.497689
3.694	q26.1	chr3	A_16_P16479789	164138350	164138409	Homo sapiens, clone IMAGE:2905387, mRNA.	0.134421		-0.497689
3.695	q26.1	chr3	A_16_P16479809	164158021	164158080	Homo sapiens, clone IMAGE:2905387, mRNA.	-0.320621		-0.497689
3.696	q26.1	chr3	A_16_P16479833	164172269	164172328	Homo sapiens, clone IMAGE:2905387, mRNA.	0.0372509		-0.497689
3.697	q26.1	chr3	A_16_P16479868	164187593	164187652	Homo sapiens, clone IMAGE:2905387, mRNA.	-1.56982		-0.497689
3.698	q27.1	chr3	A_16_P16529398	185130676	185130735	Homo sapiens ATP-binding cassette, sub-family C (CFTR/MRP), member 5 (ABCC5), transcript variant 1, mRNA.	-1.86166		-1.35754
3.699	q27.1	chr3	A_16_P36577583	185136326	185136385	Homo sapiens ATP-binding cassette, sub-family C (CFTR/MRP), member 5 (ABCC5), transcript variant 1, mRNA.	-0.853416		-1.35754
3.7	q27.1	chr3	A_16_P16530542	185576876	185576935	Homo sapiens thrombopoietin (myeloproliferative leukemia virus oncogene ligand, megakaryocyte growth and development factor) (THPO), transcript variant 1, mRNA.	-4.15487		-3.26198
3.701	q27.1	chr3	A_16_P00886621	185583189	185583236	Homo sapiens chordin (CHRD), mRNA.	-2.97664		-3.26198
3.702	q27.3	chr3	A_16_P16539561	189374775	189374834	Homo sapiens mRNA; cDNA DKFZp686F215 (from clone DKFZp686F215).	-1.90294		-1.44728
3.703	q27.3	chr3	A_16_P36588384	189380960	189381019	Homo sapiens FLJ42393 protein (FLJ42393), mRNA.	-0.991615		-1.44728
3.704	q29	chr3	A_16_P36610291	198242145	198242204	Homo sapiens antigen p97 (melanoma associated) identified by monoclonal antibodies 133.2 and 96.5 (MFI2), transcript variant 1, mRNA.	-1.29456		-1.3209
3.705	q29	chr3	A_16_P36610291	198242145	198242204	Homo sapiens antigen p97 (melanoma associated) identified by monoclonal antibodies 133.2 and 96.5 (MFI2), transcript variant 1, mRNA.	-1.37985		-1.3209
3.706	q29	chr3	A_16_P36610291	198242145	198242204	Homo sapiens antigen p97 (melanoma associated) identified by monoclonal antibodies 133.2 and 96.5 (MFI2), transcript variant 1, mRNA.	-1.28829		-1.3209
3.707	q29	chr3	A_16_P00905095	198718428	198718487	Unknown	-1.04783		-1.7126
3.708	q29	chr3	A_14_P128051	198726907	198726966	Homo sapiens 3-hydroxybutyrate dehydrogenase, type 1 (BDH1), nuclear gene encoding mitochondrial protein, transcript variant 2, mRNA.	-2.6578		-1.7126
4.1	p16.3	chr4	A_16_P36614564	663677	663721	Homo sapiens myosin, light polypeptide 5, regulatory (MYL5), mRNA.	-1.11595		-1.68058
4.2	p16.3	chr4	A_16_P00906401	667821	667865	Homo sapiens major facilitator superfamily domain containing 7 (MFSD7), mRNA.	-2.26108		-1.68058
4.3	p16.3	chr4	A_14_P128206	671739	671791	Homo sapiens major facilitator superfamily domain containing 7 (MFSD7), mRNA.	-0.662894		-1.68058
4.4	p16.3	chr4	A_16_P16565030	676421	676480	Unknown	-3.05382		-1.68058
4.5	p16.3	chr4	A_16_P16565203	734945	735004	Homo sapiens polycomb group ring finger 3 (PCGF3), mRNA.	0.257746		-0.466893
4.6	p16.3	chr4	A_16_P36614834	745007	745066	Homo sapiens polycomb group ring finger 3 (PCGF3), mRNA.	-2.77207		-0.466893
4.7	p16.3	chr4	A_16_P00906521	751304	751363	Homo sapiens polycomb group ring finger 3 (PCGF3), mRNA.	0.512292		-0.466893
4.8	p16.3	chr4	A_16_P00906535	759758	759817	Unknown	-0.532467		-0.466893
4.9	p16.3	chr4	A_16_P16565329	778128	778175	Homo sapiens complexin 1 (CPLX1), mRNA.	-0.146846		-0.466893
4.1	p16.3	chr4	A_16_P00906568	792391	792450	Homo sapiens complexin 1 (CPLX1), mRNA.	-2.66836		-0.466893
4.11	p16.3	chr4	A_14_P138308	799590	799649	Homo sapiens complexin 1 (CPLX1), mRNA.	0.203421		-0.466893
4.12	p16.3	chr4	A_16_P00906586	806855	806910	Homo sapiens complexin 1 (CPLX1), mRNA.	-0.0651592		-0.466893
4.13	p16.3	chr4	A_16_P16565402	813242	813299	Unknown	-1.04457		-0.466893
4.14	p16.3	chr4	A_16_P00906615	826605	826652	Unknown	-1.95324		-2.02017
4.15	p16.3	chr4	A_14_P124827	833085	833134	Homo sapiens cyclin G associated kinase (GAK), mRNA.	-2.168		-2.02017
4.16	p16.3	chr4	A_16_P16565674	917610	917669	Homo sapiens hypothetical protein MGC4618 (MGC4618), mRNA.	0.0437829		-0.466893
4.17	p16.3	chr4	A_16_P16565679	928159	928218	Homo sapiens hypothetical protein MGC4618 (MGC4618), mRNA.	-0.444252		-0.466893
4.18	p16.3	chr4	A_14_P113401	935967	936020	Homo sapiens hypothetical protein MGC4618 (MGC4618), mRNA.	-1.54035		-0.466893
4.19	p16.3	chr4	A_14_P135760	997909	997968	Homo sapiens fibroblast growth factor receptor-like 1 (FGFRL1), transcript variant 1, mRNA.	-0.0156603		-0.466893
4.2	p16.3	chr4	A_16_P00906842	1003409	1003453	Homo sapiens fibroblast growth factor receptor-like 1 (FGFRL1), transcript variant 1, mRNA.	-0.944832		-0.466893
4.21	p16.3	chr4	A_16_P00906852	1010247	1010306	Homo sapiens fibroblast growth factor receptor-like 1 (FGFRL1), transcript variant 1, mRNA.	-1.91349		-0.466893
4.22	p16.3	chr4	A_16_P00906863	1015954	1015999	Unknown	-0.993625		-0.466893
4.23	p16.3	chr4	A_16_P00906884	1028387	1028446	Unknown	-0.0801008		-0.466893
4.24	p16.3	chr4	A_16_P16566020	1037033	1037092	Unknown	0.0527349		-0.466893
4.25	p16.3	chr4	A_16_P00907111	1218281	1218340	Homo sapiens C-terminal binding protein 1 (CTBP1), transcript variant 2, mRNA.	0.37825		-0.466893
4.26	p16.3	chr4	A_14_P139932	1225120	1225178	Homo sapiens C-terminal binding protein 1 (CTBP1), transcript variant 2, mRNA.	-3.45648		-0.466893
4.27	p16.3	chr4	A_16_P00907134	1230468	1230527	Homo sapiens C-terminal binding protein 1 (CTBP1), transcript variant 2, mRNA.	-1.20036		-0.466893
4.28	p16.3	chr4	A_16_P00907312	1365841	1365898	Homo sapiens KIAA1530 protein (KIAA1530), mRNA.	-1.47816		-0.466893
4.29	p16.3	chr4	A_14_P104978	1379480	1379538	Homo sapiens hypothetical protein FLJ34443 (FLJ34443), mRNA.	-1.96052		-0.466893
4.3	p16.3	chr4	A_16_P16566848	1384216	1384260	Unknown	-1.11138		-0.466893
4.31	p16.3	chr4	A_16_P00907336	1388921	1388980	Unknown	-2.30652		-0.466893
4.32	p16.3	chr4	A_16_P00907342	1393091	1393150	Unknown	-0.720101		-0.466893
4.33	p16.3	chr4	A_16_P00907360	1403367	1403422	Unknown	-0.522267		-0.466893
4.34	p16.3	chr4	A_16_P00907361	1463978	1464022	Unknown	-0.863465		-0.466893
4.35	p16.3	chr4	A_16_P16566957	1475400	1475459	Unknown	0.111402		-0.466893
4.36	p16.3	chr4	A_16_P16566969	1480856	1480915	Unknown	-1.21569		-0.466893
4.37	p16.3	chr4	A_14_P112255	1488174	1488233	Unknown	-1.40147		-0.466893
4.38	p16.3	chr4	A_16_P16567013	1495061	1495119	Unknown	0.132835		-0.466893
4.39	p16.3	chr4	A_16_P00907418	1508019	1508063	Unknown	-0.770988		-0.466893
4.4	p16.3	chr4	A_16_P16567065	1515085	1515144	Unknown	-1.8544		-0.466893
4.41	p16.3	chr4	A_16_P16567117	1529615	1529674	Unknown	0.204696		-0.466893
4.42	p16.3	chr4	A_16_P00907464	1534861	1534908	Unknown	-1.1746		-0.466893
4.43	p16.3	chr4	A_16_P00907478	1541663	1541722	Unknown	0.105022		-0.466893
4.44	p16.3	chr4	A_16_P16567191	1550634	1550693	Unknown	-0.459079		-0.466893
4.45	p16.3	chr4	A_16_P16567198	1556848	1556907	Unknown	-0.0889395		-0.466893
4.46	p16.3	chr4	A_16_P00907514	1567773	1567832	Unknown	-1.0762		-0.466893
4.47	p16.3	chr4	A_16_P16567264	1581244	1581303	Unknown	-0.184724		-0.466893
4.48	p16.3	chr4	A_16_P00907559	1596552	1596600	Unknown	-0.193978		-0.466893
4.49	p16.3	chr4	A_16_P16567323	1602925	1602984	Unknown	-1.99097		-0.466893
4.5	p16.3	chr4	A_16_P16567345	1610575	1610634	Homo sapiens family with sequence similarity 53, member A (FAM53A), mRNA.	-0.378647		-0.466893
4.51	p16.3	chr4	A_14_P201510	1661893	1661952	Homo sapiens stem-loop (histone) binding protein (SLBP), mRNA.	0.285461		-0.466893
4.52	p16.3	chr4	A_14_P102968	1668972	1669031	Homo sapiens stem-loop (histone) binding protein (SLBP), mRNA.	0.201182		-0.466893
4.53	p16.3	chr4	A_14_P128111	1676490	1676549	Homo sapiens stem-loop (histone) binding protein (SLBP), mRNA.	0.477004		-0.466893
4.54	p16.3	chr4	A_16_P00907673	1682459	1682508	Unknown	-2.11301		-0.466893
4.55	p16.3	chr4	A_14_P127636	1687747	1687805	Homo sapiens transmembrane protein 129 (TMEM129), mRNA.	-0.0812193		-0.466893
4.56	p16.3	chr4	A_16_P00907689	1692387	1692446	Homo sapiens transforming, acidic coiled-coil containing protein 3 (TACC3), mRNA.	-0.109826		-0.466893
4.57	p16.3	chr4	A_14_P128134	1696673	1696726	Homo sapiens transforming, acidic coiled-coil containing protein 3 (TACC3), mRNA.	0.322264		-0.466893
4.58	p16.3	chr4	A_14_P131194	1705008	1705067	Homo sapiens transforming, acidic coiled-coil containing protein 3 (TACC3), mRNA.	-2.13968		-0.466893
4.59	p16.3	chr4	A_16_P00907714	1709821	1709880	Homo sapiens transforming, acidic coiled-coil containing protein 3 (TACC3), mRNA.	0.460087		-0.466893
4.6	p16.3	chr4	A_16_P00907724	1714059	1714118	Homo sapiens transforming, acidic coiled-coil containing protein 3 (TACC3), mRNA.	0.0279693		-0.466893
4.61	p16.3	chr4	A_16_P00907732	1718834	1718883	Unknown	-0.800503		-0.466893
4.62	p16.3	chr4	A_16_P16567640	1724292	1724351	Unknown	-1.77218		-0.466893
4.63	p16.3	chr4	A_16_P00907752	1730139	1730189	Unknown	-2.32055		-0.466893
4.64	p16.3	chr4	A_16_P00907767	1739574	1739618	Unknown	-0.547891		-0.466893
4.65	p16.3	chr4	A_16_P00907779	1745996	1746053	Unknown	-1.19638		-0.466893
4.66	p16.3	chr4	A_16_P00907803	1759232	1759291	Unknown	-0.15085		-0.466893
4.67	p16.3	chr4	A_14_P134609	1767611	1767656	Homo sapiens fibroblast growth factor receptor 3 (achondroplasia, thanatophoric dwarfism) (FGFR3), transcript variant 1, mRNA.	-0.721109		-0.466893
4.68	p16.3	chr4	A_16_P00908809	2772300	2772354	Unknown	-2.46916		-1.87591
4.69	p16.3	chr4	A_16_P36619710	2780576	2780635	Homo sapiens TNFAIP3 interacting protein 2 (TNIP2), mRNA.	-1.70224		-1.87591
4.7	p16.3	chr4	A_16_P00908860	2830054	2830106	Unknown	-2.04052		-2.04209
4.71	p16.3	chr4	A_16_P00908875	2836919	2836973	Homo sapiens SH3-domain binding protein 2, mRNA (cDNA clone MGC:29882 IMAGE:5103986), complete cds.	-1.91011		-2.04209
4.72	p16.3	chr4	A_16_P36619863	2847437	2847481	Homo sapiens SH3-domain binding protein 2, mRNA (cDNA clone MGC:29882 IMAGE:5103986), complete cds.	-2.17565		-2.04209
4.73	p16.3	chr4	A_16_P00909889	3527128	3527176	Homo sapiens hypothetical protein FLJ33718 (FLJ33718), mRNA.	-2.43125		-1.61049
4.74	p16.3	chr4	A_14_P119653	3533121	3533180	Homo sapiens hypothetical protein FLJ33718 (FLJ33718), mRNA.	-1.36905		-1.61049
4.75	p16.3	chr4	A_16_P16571669	3543712	3543770	Homo sapiens full length insert cDNA clone YT86E01.	-2.73108		-1.61049
4.76	p16.3	chr4	A_14_P101954	3556852	3556896	Homo sapiens low density lipoprotein receptor-related protein associated protein 1 (LRPAP1), mRNA.	-1.65951		-1.61049
4.77	p16.3	chr4	A_16_P00909947	3564126	3564185	Homo sapiens low density lipoprotein receptor-related protein associated protein 1 (LRPAP1), mRNA.	-2.22761		-1.61049
4.78	p16.3	chr4	A_16_P36621921	3568531	3568583	Homo sapiens low density lipoprotein receptor-related protein associated protein 1 (LRPAP1), mRNA.	-2.1261		-1.61049
4.79	p16.3	chr4	A_16_P16573738	4508170	4508228	Homo sapiens DNA segment on chromosome 4 (unique) 234 expressed sequence (D4S234E), transcript variant 2, mRNA.	-1.29804		-1.75572
4.8	p16.3	chr4	A_16_P00910796	4515933	4515992	Homo sapiens DNA segment on chromosome 4 (unique) 234 expressed sequence (D4S234E), transcript variant 2, mRNA.	-2.35652		-1.75572
4.81	p16.1	chr4	A_16_P00912506	5924515	5924572	Homo sapiens Ellis van Creveld syndrome (EVC), transcript variant 2, mRNA.	-2.21987		-2.11802
4.82	p16.1	chr4	A_16_P00912517	5930963	5931022	Homo sapiens Ellis van Creveld syndrome (EVC), transcript variant 2, mRNA.	-2.10667		-2.11802
4.83	p16.1	chr4	A_16_P00914171	7011791	7011850	Homo sapiens FKSG66 (FKSG66) mRNA, complete cds.	-2.07012		-1.29697
4.84	p16.1	chr4	A_16_P36630008	7025613	7025671	Homo sapiens FKSG66 (FKSG66) mRNA, complete cds.	-2.00057		-1.29697
4.85	p16.1	chr4	A_16_P16579649	7034071	7034130	Homo sapiens TBC1 domain family, member 14 (TBC1D14), mRNA.	0.398518		-1.29697
4.86	p16.1	chr4	A_14_P107466	7043857	7043915	Homo sapiens TBC1 domain family, member 14 (TBC1D14), mRNA.	-1.17659		-1.29697
[truncated: 20,693 more rows]
